# Supplementary material for: Current Methods, Common Practices, and Perspectives in Tracking and Monitoring Bioinoculants in Soil
Source: Front Microbiol. 2021 Aug 31;12:698491. doi: 10.3389/fmicb.2021.698491 (PMC8438429; doi:10.3389/fmicb.2021.698491)
Supplement: Supplementary Table 1 — EndNote file. [file Data_Sheet_1.ZIP]

Archive with 2 entries (2 files):
- REvSoil.ris
- __MACOSX/._REvSoil.ris
