# Supplementary material for: Current Methods, Common Practices, and Perspectives in Tracking and Monitoring Bioinoculants in Soil
Source: Front Microbiol. 2021 Aug 31;12:698491. doi: 10.3389/fmicb.2021.698491 (PMC8438429; doi:10.3389/fmicb.2021.698491)
Supplement: Supplementary Table 1 — EndNote file. [file Data_Sheet_1.ZIP › REvSoil.ris]

TY  - JOUR
TI  - Inoculation of Ensifer fredii strain LP2/20 immobilized in agar results in growth promotion and alteration of bacterial community structure of Chinese kale planted soil
T2  - Scientific Reports
J2  - Sci. Rep.
VL  - 10
IS  - 1
PY  - 2020
DO  - 10.1038/s41598-020-72986-5
SN  - 20452322 (ISSN) 
AU  - Pongsilp, N.
AU  - Nimnoi, P.
AD  - Department of Microbiology, Faculty of Science, Silpakorn University, Nakhon Pathom, 7300, Thailand
AD  - Department of Microbiology, Faculty of Liberal Arts and Science, Kasetsart University, Nakhon Pathom, 73140, Thailand
AB  - In our former research, we succeeded in using agar, alginate, and perlite as immobilization materials to maintain long-term survival of the inoculant, Ensifer fredii LP2/20, in a controlled glasshouse. Therefore the information on the establishment and activity of the inoculant to promote plant growth under field conditions, the effects of the inoculant on the soil microbial communities and specific microbial taxa, and the association between the inoculant and soil elements merit further studies. Here, we found that agar was the most suitable material that supported the establishment of the inoculant under field conditions. RNA-based analysis showed that E. fredii LP2/20 immobilized in agar was still metabolically active at day 50 after being introduced into soil. Inoculation of E. fredii LP2/20 immobilized in agar conferred the highest plant dry weight (up to 89.94%) and all plant elements including total N (9.55%), P (17.94%), K (68.42%), Ca (39.77%), Mg (30.76%), Fe (29.85%), and Zn (22.44%). Inoculation of E. fredii LP2/20 immobilized in agar increased soil chemicals including soil organic matter (99.02%), total N (272.48%), P (31.75%), K (52.74%), Fe (51.06%), and Zn (63.10%). High-throughput next-generation sequencing of bacterial 16S rRNA amplicons showed that the Proteobacteria, Acidobacteria, Bacteroidetes, and Firmicutes were dominant phyla in Chinese kale field soil. Inoculation of E. fredii LP2/20 significantly affected the soil bacterial community structure by decreasing total bacterial richness and diversity. The numbers of alpha- and gamma-Proteobacteria were significantly increased while the number of delta-Proteobacteria was significantly decreased due to E. fredii LP2/20 establishment. Soil total P, K, and Ca and soil pH were the important factors that shaped the soil bacterial community composition. © 2020, The Author(s).
PB  - Nature Research
N1  - Export Date: 12 October 2020
M3  - Article
DB  - Scopus
C7  - 15857
C2  - 32985587
LA  - English
N1  - Correspondence Address: Nimnoi, P.; Department of Microbiology, Faculty of Liberal Arts and Science, Kasetsart UniversityThailand; email: umco_perra@hotmail.com
UR  - https://www.scopus.com/inward/record.uri?eid=2-s2.0-85091673523&doi=10.1038%2fs41598-020-72986-5&partnerID=40&md5=d076b21a381e6e9ccc8e8f29241e5656
ER  - 

TY  - JOUR
TI  - Cropping systems influence microbial diversity, soil quality and crop yields in Indo-Gangetic plains of India
T2  - European Journal of Agronomy
J2  - Eur. J. Agron.
VL  - 121
PY  - 2020
DO  - 10.1016/j.eja.2020.126152
SN  - 11610301 (ISSN) 
AU  - Singh, S.R.
AU  - Yadav, P.
AU  - Singh, D.
AU  - Tripathi, M.K.
AU  - Bahadur, L.
AU  - Singh, S.P.
AU  - Mishra, A.
AU  - Kumar, S.
AD  - ICAR-Indian Institute of Sugarcane Research, Raibareli Road, P.O. Dilkusha, Lucknow, 226002, India
AD  - CSIR-National Botanical Research Institute, Rana Pratap Marg, Lucknow, 226001, India
AB  - Wheat-rice cropping system has several negative effects on sustainability factors like underground water, soil structure, nutrient availability, soil organic carbon and productivity. In order to alleviate the obstacles of intensive cultivation of wheat-rice system, the impact of different cropping systems, viz., wheat-rice (W-R), lentil-rice (L–R), potato-green graM–Rice (P-Gg-R), mustard-rice (M–R) and wheat-green gram-pearl millet (W-Gg-Pm) on microbial diversity, soil quality and crop yields in Indo-Gangetic Plains of India was assessed. The W-Gg-Pm compared to first year, exhibited an increasing patterns of wheat and green gram yields by 6.51 and 7.04 % in second year, and 8.99 and 26.8 % in third year cropping sequence. The P-Gg-R system recorded the highest rice equivalent yield (17.4 t ha−1), N and K uptake, partial factor productivity and microbial diversity. Significant changes in most of the microbial activities, soil enzymes, water holding capacity, soil organic carbon, total C and N, C: N ratio and cation exchange capacity was recorded. Inclusion of legumes in rice or wheat -based cropping systems recorded significantly higher microbial and enzymatic activities, soil quality and crop yields. The highest physical, chemical and biological properties were observed in L–R system, closely followed by W-Gg-R, and the lowest in M–R system. The L–R system enhanced SOC by 11.6, 4.64, 4.64 and 2.48 % over M–R, W-R, W-Gg-Pm and P-Gg-R, respectively, while P-Gg-R system recorded the highest substrate oxidation rates (0.076 OD h−1), which was 22.4 % better to M–R system. The L–R system had the highest (0.844) soil quality index, while it was the lowest (0.727) in M–R system. Share of the minimum data set towards the improvement of soil quality index was in the order of water holding capacity (29.2 %)&gt;total carbon (25.4 %)&gt;soil pH (12.9 %)&gt;total culturable fungi (12.3 %). A non-significant correlation was recorded between soil quality index and rice equivalent yield that could be due to different yield potentials of test crops. It is concluded that potato-green gram-rice and wheat-green gram-pearl millet could be an alternate system to alleviate continuous cropping obstacles of wheat-rice system. © 2020 Elsevier B.V.
KW  - Alluvial soils
KW  - Cropping system
KW  - Enzymatic activity
KW  - Microbial diversity
KW  - Soil quality
KW  - continuous cropping
KW  - crop yield
KW  - cropping practice
KW  - factor productivity
KW  - microbial community
KW  - rice
KW  - soil quality
KW  - sustainability
KW  - wheat
KW  - Gangetic Plain
KW  - India
KW  - Fungi
KW  - Lens culinaris
KW  - Pennisetum glaucum
KW  - Solanum tuberosum
KW  - Triticum aestivum
KW  - Vigna radiata var. radiata
PB  - Elsevier B.V.
N1  - Export Date: 12 October 2020
M3  - Article
DB  - Scopus
C7  - 126152
N1  - CODEN: EJAGE
LA  - English
N1  - Correspondence Address: Singh, S.R.; ICAR-Indian Institute of Sugarcane Research, Raibareli Road, P.O. Dilkusha, India; email: shivramsingh22@gmail.com
UR  - https://www.scopus.com/inward/record.uri?eid=2-s2.0-85091598188&doi=10.1016%2fj.eja.2020.126152&partnerID=40&md5=2f934fc2529f36ee1ddbb5aecb7d8d61
ER  - 

TY  - JOUR
TI  - Exploring the Role of Bacterial Extracellular Polymeric Substances for Sustainable Development in Agriculture
T2  - Current Microbiology
J2  - Curr. Microbiol.
VL  - 77
IS  - 11
SP  - 3224
EP  - 3239
PY  - 2020
DO  - 10.1007/s00284-020-02169-y
SN  - 03438651 (ISSN) 
AU  - Saha, I.
AU  - Datta, S.
AU  - Biswas, D.
AD  - Department of Chemical Technology, University of Calcutta, 92, Acharya Prafulla Chandra Road, Kolkata, West Bengal  700009, India
AB  - The incessant need to increase crop yields has led to the development of many chemical fertilizers containing NPK (nitrogen–phosphorous–potassium) which can degrade soil health in the long term. In addition, these fertilizers are often leached into nearby water bodies causing algal bloom and eutrophication. Bacterial secondary metabolites exuded into the extracellular space, termed extracellular polymeric substances (EPS) have gained commercial significance because of their biodegradability, non-toxicity, and renewability. In many habitats, bacterial communities faced with adversity will adhere together by production of EPS which also serves to bond them to surfaces. Typically, hygroscopic, EPS retain moisture in desiccating conditions and modulate nutrient exchange. Many plant growth-promoting bacteria (PGPR) combat harsh environmental conditions like salinity, drought, and attack of pathogens by producing EPS. The adhesive nature of EPS promotes soil aggregation and restores moisture thus combating soil erosion and promoting soil fertility. In addition, these molecules play vital roles in maintaining symbiosis and nitrogen fixation thus enhancing sustainability. Thus, along with other commercial applications, EPS show promising avenues for improving agricultural productivity thus helping to address land scarcity as well as minimizing environmental pollution. © 2020, Springer Science+Business Media, LLC, part of Springer Nature.
PB  - Springer
N1  - Export Date: 12 October 2020
M3  - Review
DB  - Scopus
N1  - CODEN: CUMID
C2  - 32876713
LA  - English
N1  - Correspondence Address: Datta, S.; Department of Chemical Technology, University of Calcutta, 92, Acharya Prafulla Chandra Road, India; email: sriparnadatta2014@gmail.com
UR  - https://www.scopus.com/inward/record.uri?eid=2-s2.0-85090157433&doi=10.1007%2fs00284-020-02169-y&partnerID=40&md5=6ffabe811fc99a90a4234e587bd2a91e
ER  - 

TY  - JOUR
TI  - Biochar-bacteria-plant partnerships: Eco-solutions for tackling heavy metal pollution
T2  - Ecotoxicology and Environmental Safety
J2  - Ecotoxicol. Environ. Saf.
VL  - 204
PY  - 2020
DO  - 10.1016/j.ecoenv.2020.111020
SN  - 01476513 (ISSN) 
AU  - Harindintwali, J.D.
AU  - Zhou, J.
AU  - Yang, W.
AU  - Gu, Q.
AU  - Yu, X.
AD  - The Key Laboratory of Carbohydrate Chemistry & Biotechnology, Ministry of Education, School of Biotechnology, Jiangnan University, 1800 Li-Hu Road, Bin-Hu District, Wuxi, 214122, China
AD  - School of Food and Drug Manufacturing Engineering, Guizhou Institute of Technology, 1 Caiguan Road, Guiyang, 550003, China
AB  - Over the past 30 years, the ever-rising demands of the modern and growing population have led to the rapid development of agricultural and industrial sectors worldwide. However, this expansion has exposed the environment to various pollutants including heavy metal (HM)s. Almost all HMs are serious toxicants and can pose serious health risks to living organisms in addition to their bioaccumulative and non-biodegradable nature. Different techniques have been developed to restore the ecological functions of the HM-contaminated soil (HMCS). However, the major downfalls of the commonly used remediation technologies are the generation of secondary wastes, high operating costs, and high energy consumption. Phytoremediation is a prominent approach that is more innocuous than the existing remediation approaches. Some microbes-plant interactions enhance the bioremediation process, with heavy metal resistant-plant growth promoting bacteria (HMRPGPB) being widely used to assist phytoremediation of HMs. However, the most common of all major microbial assisted-phytoremediation disturbances is that the HM-contaminated soil is generally deficient in nutrients and cannot sustain the rapid growth of the applied HMRPGPB. In this case, biochar has recently been approved as a potential carrier of microbial agents. The biochar-HMRPGPB-plant association could provide a promising green approach to remediate HM-polluted sites. Therefore, this review addresses the mechanisms through which biochar and HMRPGPB can enhance phytoremediation. This knowledge of biochar-HMRPGPB-plant interactions is significant with respect to sustainable management of the HM-polluted environment in terms of both ecology and economy, and it offers the possibility of further development of new green technologies. © 2020 Elsevier Inc.
KW  - Biochar
KW  - Bioremediation
KW  - Phytoremediation
KW  - Plant growth-promoting bacteria
KW  - Soil pollution
KW  - Toxic heavy metals
KW  - arsenic
KW  - cadmium
KW  - charcoal
KW  - chromium
KW  - copper
KW  - heavy metal
KW  - lead
KW  - manganese
KW  - mercury
KW  - nickel
KW  - phosphorus
KW  - soil organic matter
KW  - sulfur
KW  - zinc
KW  - bacterium
KW  - biochar
KW  - bioremediation
KW  - heavy metal
KW  - phytoremediation
KW  - plant
KW  - soil pollution
KW  - bioavailability
KW  - biomass production
KW  - climate change
KW  - concentration (parameter)
KW  - crop production
KW  - detoxification
KW  - environmental stress
KW  - evapotranspiration
KW  - heavy metal removal
KW  - metal binding
KW  - nonhuman
KW  - phytoremediation
KW  - plant bacterium interaction
KW  - plant development
KW  - plant growth
KW  - pollution transport
KW  - Review
KW  - soil amendment
KW  - soil pollution
KW  - volatilization
PB  - Academic Press
N1  - Export Date: 12 October 2020
M3  - Review
DB  - Scopus
C7  - 111020
N1  - CODEN: EESAD
C2  - 32810706
LA  - English
N1  - Correspondence Address: Yu, X.; The Key Laboratory of Carbohydrate Chemistry & Biotechnology, Ministry of Education, School of Biotechnology, Jiangnan University, 1800 Li-Hu Road, Bin-Hu District, China; email: xbyu@jiangnan.edu.cn
UR  - https://www.scopus.com/inward/record.uri?eid=2-s2.0-85089368150&doi=10.1016%2fj.ecoenv.2020.111020&partnerID=40&md5=174b391e20ecca7e26f60624c194d89e
ER  - 

TY  - JOUR
TI  - Quantification of Trichoderma afroharzianum, Trichoderma harzianum and Trichoderma gamsii inoculants in soil, the wheat rhizosphere and in planta suppression of the crown rot pathogen Fusarium pseudograminearum
T2  - Journal of Applied Microbiology
J2  - J. Appl. Microbiol.
VL  - 129
IS  - 4
SP  - 971
EP  - 990
PY  - 2020
DO  - 10.1111/jam.14670
SN  - 13645072 (ISSN) 
AU  - Stummer, B.E.
AU  - Zhang, Q.
AU  - Zhang, X.
AU  - Warren, R.A.
AU  - Harvey, P.R.
AD  - CSIRO Agriculture and Food, Glen Osmond, SA, Australia
AD  - College of Horticulture and Plant Protection, Yangzhou University, Yangzhou, Jiangsu, China
AD  - Ecology Research Institute, Shandong Academy of Sciences, Jinan, Shandong, China
AB  - Aims: Develop quantitative assays (qPCR) to determine the detection threshold limits, colonization and persistence of Trichoderma gamsii, Trichoderma afroharzianum and T. harzianum inoculants in cropping soils, the wheat rhizosphere and their in planta suppressive efficacy against the crown rot pathogen Fusarium pseudograminearum. Methods and Results: Trichoderma qPCR primers were designed from the internal transcribed spacer region of 5.8S rDNA and from sequences of DNA fragments diagnostic for each inoculant genotype. The minimum detection thresholds of qPCR assays varied between 1 × 103 (log 3) and 8 × 104 (log 4·9) conidia (genome) equivalents per gram of soil for multi- and single-copy target sequences, respectively and were independent of soil type. There was a strong correlation (r ' 0·974) between culture-dependent and culture-independent (qPCR) quantification methods. In wheat bioassays, Trichoderma inoculants colonized rhizosphere soils and wheat roots at 56–112 days postemergence to a depth of 20 cm but were more abundant (P ' 0·001) at 0–10 cm root depth, means ranging from 2 × 102 (log 2·3) to 4 × 105 (log 5·6) conidia equivalents per gram of rhizosphere soil or root tissue. Inoculants reduced (P ' 0·001) F. pseudograminearum biomass in wheat crown and root tissue by up to 5754-fold and increased (P = 0·008) plant biomass, relative to the pathogen control. Conclusions: The qPCR assays provided sensitive and accurate assessment of wheat root and rhizosphere soil colonization of Trichoderma inoculants. Strains persisted through to grain maturity at levels shown to significantly suppress F. pseudograminearum in planta. Significance and Impact of the Study: The qPCR assays developed here were used to determine the wheat rhizosphere dynamics of T. harzianum, T. afroharzianum and T. gamsii inoculants and their suppressive efficacy against F. pseudograminearum in planta. These assays can be applied to monitor inoculant dynamics in suppressing crown rot and other wheat root diseases in the field. © 2020 The Society for Applied Microbiology
KW  - biocontrol
KW  - fungi
KW  - markers
KW  - plant diseases
KW  - soil
KW  - bioassay
KW  - colonization
KW  - detection method
KW  - fungal disease
KW  - fungus
KW  - genome
KW  - quantitative analysis
KW  - rhizosphere
KW  - wheat
KW  - Fungi
KW  - Fusarium pseudograminearum
KW  - Hypocrea lixii
KW  - Trichoderma
KW  - Triticum aestivum
PB  - Blackwell Publishing Ltd
N1  - Export Date: 12 October 2020
M3  - Article
DB  - Scopus
N1  - CODEN: JAMIF
C2  - 32320112
LA  - English
N1  - Correspondence Address: Stummer, B.E.; CSIRO Agriculture and FoodAustralia; email: belinda.stummer@csiro.au
UR  - https://www.scopus.com/inward/record.uri?eid=2-s2.0-85084512833&doi=10.1111%2fjam.14670&partnerID=40&md5=8b59eed21d6c63820225ba82d6019f3a
ER  - 

TY  - JOUR
TI  - Development of a Strain-Specific Quantification Method for Monitoring Bacillus amyloliquefaciens TF28 in the Rhizospheric Soil of Soybean
T2  - Molecular Biotechnology
J2  - Mol. Biotechnol.
VL  - 62
IS  - 10
SP  - 521
EP  - 533
PY  - 2020
DO  - 10.1007/s12033-020-00268-6
SN  - 10736085 (ISSN) 
AU  - Zhang, S.
AU  - Ma, Y.
AU  - Jiang, W.
AU  - Meng, L.
AU  - Cao, X.
AU  - Hu, J.
AU  - Chen, J.
AU  - Li, J.
AD  - Institute of Microbiology, Heilongjiang Academy of Sciences, 68 Zhaolin Street, Daoli District, Harbin, Heilongjiang  150010, China
AD  - Institute of Advanced Technology, Heilongjiang Academy of Sciences, Harbin, 150020, China
AB  - Bacillus amyloliquefaciens TF28 can be used to control soybean root disease. To assess its commercial potential as a biocontrol agent, it is necessary to develop a strain-specific quantification method to monitor its colonization dynamics in the rhizospheric soil of soybean under field conditions. Based on genomic comparison with the same species in NCBI databases, a strain-unique gene ukfpg was used as molecular marker to develop strain-specific PCR assay. Among three primer pairs, only primer pairs (F2/R2) could specifically differentiate TF28 from other strains of B. amyloliquefaciens with the detection limit of 10 fg and 100 CFU/g for DNA extracted from pure culture and dry soil, respectively. Then, a colony count coupled with PCR assay was used to monitor the population of TF28 in the rhizospheric soil of soybean in the field. The results indicated that TF28 successfully colonized in the rhizospheric soil of soybean. The colonization population of TF28 changed dynamically within the 120-day growth period with high population at the branching (V6) and flowering stages (R2). This study provides an efficient method to quantitatively monitor the colonization dynamics of TF28 in the rhizospheric soil of soybean in the field and demonstrates the potential of TF28 as a biocontrol agent for commercial development. © 2020, Springer Science+Business Media, LLC, part of Springer Nature.
KW  - Bacillus amyloliquefaciens TF28
KW  - Monitoring
KW  - Quantification
KW  - Bacteriology
KW  - Biocontrol
KW  - Disease control
KW  - Polymerase chain reaction
KW  - Population statistics
KW  - Bacillus amyloliquefaciens
KW  - Colonization dynamics
KW  - Commercial development
KW  - Commercial potential
KW  - Detection limits
KW  - Field conditions
KW  - Quantification methods
KW  - Rhizospheric soils
KW  - Soils
PB  - Humana Press Inc.
N1  - Export Date: 12 October 2020
M3  - Article
DB  - Scopus
C2  - 32840729
LA  - English
N1  - Correspondence Address: Li, J.; Institute of Microbiology, Heilongjiang Academy of Sciences, 68 Zhaolin Street, Daoli District, China; email: LJ0706@sohu.com
UR  - https://www.scopus.com/inward/record.uri?eid=2-s2.0-85089867894&doi=10.1007%2fs12033-020-00268-6&partnerID=40&md5=501d2de4a5d12baab94c29b3e0c2517c
ER  - 

TY  - JOUR
TI  - Seed priming with Pseudomonas putida isolated from rhizosphere triggers innate resistance against Fusarium wilt in tomato through pathogenesis-related protein activation and phenylpropanoid pathway
T2  - Pedosphere
J2  - Pedosphere
VL  - 30
IS  - 5
SP  - 651
EP  - 660
PY  - 2020
DO  - 10.1016/S1002-0160(20)60027-3
SN  - 10020160 (ISSN) 
AU  - JAYAMOHAN, N.S.
AU  - PATIL, S.V.
AU  - KUMUDINI, B.S.
AD  - Department of Biotechnology, School of Sciences, JAIN (Deemed-to-be University), Bengaluru, 560011, India
AB  - Pathogenesis-related (PR) proteins are one of the major and preliminary proteins accumulated as a defense against biotic stress. This defense response can be induced by using beneficial rhizobacteria, which has been studied in various host-pathogen interactions. In the present study, eleven Pseudomonas isolates were assessed for their potential to ferment sorbitol, reduce nitrate, and produce mycolytic enzymes, 1-aminocyclopropane-1-carboxylic acid (ACC) deaminase, phenazine antibiotics, and N-acyl homoserine lactones (AHLs). All isolates were tested against the host-specific pathogen Fusarium oxysporum MTCC1755 in tomato under greenhouse conditions, and shortlisted isolates were tested for their rhizosphere competence. In-vitro test results showed that the isolates were able to produce mycolytic enzymes, including protease, lipase, chitinase, cellulase, and amylase, and the antibiotic phenazine and were negative for pyoluteorin. All the isolates except two were positive for ACC deaminase production. Greenhouse results showed that the isolates M80, M96, and T109 significantly reduced symptoms of Fusarium wilt. Extended greenhouse tests under autoclaved and unautoclaved soil conditions showed that M80, M96, and T109 were excellent rhizosphere competitors and were identified as Pseudomonas putida. In brief, the defense-specific biochemical variations in the host could describe the improved defense against Fusarium wilt occurring in the primed plants. These three Pseudomonas strains could be used as potential biocontrol agents, along with their rhizosphere competence. © 2020 Soil Science Society of China
KW  - 1-aminocyclopropane-1-carboxylic acid (ACC) deaminase
KW  - biocontrol agent
KW  - disease incidence
KW  - host-specific pathogen
KW  - mycolytic enzymes
KW  - rhizosphere competence
KW  - bacterium
KW  - biocontrol agent
KW  - crop plant
KW  - fungal disease
KW  - fungus
KW  - host-pathogen interaction
KW  - protein
KW  - rhizobacterium
KW  - rhizosphere
KW  - Fusarium
KW  - Fusarium oxysporum
KW  - Lycopersicon esculentum
KW  - Pseudomonas
KW  - Pseudomonas putida
KW  - Rhizobiales
PB  - Soil Science Society of China
N1  - Export Date: 12 October 2020
M3  - Article
DB  - Scopus
N1  - CODEN: PDOSE
LA  - English
N1  - Correspondence Address: KUMUDINI, B.S.; Department of Biotechnology, School of Sciences, JAIN (Deemed-to-be University)India; email: kumudini.satyan.ju@gmail.com
UR  - https://www.scopus.com/inward/record.uri?eid=2-s2.0-85089158297&doi=10.1016%2fS1002-0160%2820%2960027-3&partnerID=40&md5=711ea87cb7d1f69a8badb0a09ead179d
ER  - 

TY  - JOUR
TI  - Nematode metabolic footprints, ecological and functional indices in tropical maize-beans agro-ecosystems under different farming practices
T2  - Acta Oecologica
J2  - Acta Oecol.
VL  - 108
PY  - 2020
DO  - 10.1016/j.actao.2020.103622
SN  - 1146609X (ISSN) 
AU  - Maina, S.
AU  - Karuri, H.
AU  - Ng'endo, R.N.
AD  - Department of Biological Sciences, University of Embu, P.O Box 6, Embu, 60100, Kenya
AB  - Maize and beans contribute significantly to food security in Kenya. Farming practices used in production of these crops may affect nematode community assemblages and influence agricultural productivity. Information on response of nematofauna, particularly free-living nematodes, under various agronomic practices in Kenyan maize-beans intercrop is scarce. This study reports on the effects of farming practices on nematode community dynamics, ecological and functional indices, nematode metabolic footprints, and predator-prey relationship in maize-beans cropping systems in Mwea, Kenya. The field trials were set up in two seasons in a randomized complete block design with each treatment consisting of four replicates. The treatments included cow manure plus chemical fertilizer (CmDCF), cow manure plus wood ash (CmWa), cow manure combined with wood ash plus fertilizers (CmWaF), chemical fertilizers only (DNF) and unamended controls. Soil samples were collected at 0–20 cm depth at bimonthly intervals during 2018–2019. During the two seasons, 54 nematode genera were identified. Cephalobus, and Heterocephalobus (bacterivores), Labronema (omnivore) and Nygolaimus (predator) were abundant in CmDCF, CmWa, CmWaF, and DNF while Aphelenchus and Aphelenchoides (fungivores) were dominant in all treatments. Principal response curve analysis showed that CmWaF significantly reduced the population of Helicotylenchus, Scutellonema and Rotylenchulus during the 2nd and 4th month in the second season. Renyi diversity analysis indicated that CmWaF had higher diversity of omnivores while functional metabolic footprints categorized it as structured in both seasons. Predator-prey analysis suggested that CmWa and CmWaF have the potential to provide suitable conditions for predators, target prey and amplifiable prey biomass. This study provides an insight on the implication of farming practices, on nematode abundance and soil food web in two economically important crops in Kenya. It also provides a basis for exploring the potential role of organic amendments containing cow manure in control of plant parasitic nematodes in maize-beans cropping systems. © 2020 Elsevier Masson SAS
KW  - Amplifiable prey
KW  - Food web
KW  - Metabolic footprint
KW  - Target prey
KW  - abundance
KW  - agricultural ecosystem
KW  - agricultural practice
KW  - community dynamics
KW  - community response
KW  - crop plant
KW  - cropping practice
KW  - food web
KW  - legume
KW  - maize
KW  - metabolism
KW  - nematode
KW  - seasonal variation
KW  - soil fauna
KW  - Kenya
KW  - Kirinyaga
KW  - Mwea
KW  - Aphelenchoides
KW  - Aphelenchus
KW  - Cephalobus
KW  - Helicotylenchus
KW  - Heterocephalobus
KW  - Labronema
KW  - Nematoda
KW  - Nygolaimus
KW  - Rotylenchulus
KW  - Scutellonema
KW  - Zea mays
PB  - Elsevier B.V.
N1  - Export Date: 12 October 2020
M3  - Article
DB  - Scopus
C7  - 103622
N1  - CODEN: ACOEE
LA  - English
N1  - Correspondence Address: Karuri, H.; Department of Biological Sciences, University of Embu, P.O Box 6, Kenya; email: hwkaruri@gmail.com
UR  - https://www.scopus.com/inward/record.uri?eid=2-s2.0-85089267825&doi=10.1016%2fj.actao.2020.103622&partnerID=40&md5=78e3b98e31154a148b20281175c1bf43
ER  - 

TY  - JOUR
TI  - Trait-based aerial dispersal of arbuscular mycorrhizal fungi
T2  - New Phytologist
J2  - New Phytol.
VL  - 228
IS  - 1
SP  - 238
EP  - 252
PY  - 2020
DO  - 10.1111/nph.16667
SN  - 0028646X (ISSN) 
AU  - Chaudhary, V.B.
AU  - Nolimal, S.
AU  - Sosa-Hernández, M.A.
AU  - Egan, C.
AU  - Kastens, J.
AD  - Department of Environmental Science and Studies, DePaul University, Chicago, IL  60614, United States
AD  - Plant Ecology, Institute of Biology, Freie Universität Berlin, Berlin, D-14195, Germany
AD  - Berlin-Brandenburg Institute of Advanced Biodiversity Research (BBIB), Berlin, 14195, Germany
AD  - Department of Biology, Okanagan College, Kelowna, BC  V1Y 4X8, Canada
AD  - Kansas Applied Remote Sensing Program, Kansas Biological Survey, University of Kansas, Lawrence, KS  66047, United States
AB  - Dispersal is a key process driving local-scale community assembly and global-scale biogeography of plant symbiotic arbuscular mycorrhizal (AM) fungal communities. A trait-based approach could improve predictions regarding how AM fungal aerial dispersal varies by species. We conducted month-long collections of aerial AM fungi for 12 consecutive months in an urban mesic environment at heights of 20 m. We measured morphological functional traits of collected spores and assessed aerial AM fungal community structure both morphologically and with high-throughput sequencing. Large numbers of AM fungal spores were present in the air over the course of 1 yr, and these spores exhibited traits that facilitate aerial dispersal. Measured aerial spores were smaller than average for Glomeromycotinan fungi. Trait-based predictions indicate that nearly one third of described species from diverse genera demonstrate the potential for aerial dispersal. Diversity of aerial AM fungi was relatively high (20 spore species and 17 virtual taxa), and both spore abundance and community structure shifted temporally. The prevalence of aerial dispersal in AM fungi is perhaps greater than previously indicated, and a hypothesized model of AM fungal aerial dispersal mechanisms is presented. Anthropogenic soil impacts may liberate AM fungal propagules initiating the dispersal of ruderal species. © 2020 The Authors. New Phytologist © 2020 New Phytologist Trust
KW  - community
KW  - functional traits
KW  - movement ecology
KW  - mycorrhiza
KW  - spore size
KW  - symbiosis
KW  - anthropogenic effect
KW  - biogeography
KW  - community structure
KW  - dispersal
KW  - fungus
KW  - hypothesis testing
KW  - ruderal
KW  - Fungi
PB  - Blackwell Publishing Ltd
N1  - Cited By :1
N1  - Export Date: 12 October 2020
M3  - Article
DB  - Scopus
N1  - CODEN: NEPHA
LA  - English
N1  - Correspondence Address: Chaudhary, V.B.; Department of Environmental Science and Studies, DePaul UniversityUnited States; email: bala.chaudhary@depaul.edu
UR  - https://www.scopus.com/inward/record.uri?eid=2-s2.0-85087569361&doi=10.1111%2fnph.16667&partnerID=40&md5=829d6a74fde52980d9d21e86493783fb
ER  - 

TY  - JOUR
TI  - Mitigation of Salinity Stress in Wheat Seedlings Due to the Application of Phytohormone-Rich Culture Filtrate Extract of Methylotrophic Actinobacterium Nocardioides sp. NIMMe6
T2  - Frontiers in Microbiology
J2  - Front. Microbiol.
VL  - 11
PY  - 2020
DO  - 10.3389/fmicb.2020.02091
SN  - 1664302X (ISSN) 
AU  - Meena, K.K.
AU  - Bitla, U.M.
AU  - Sorty, A.M.
AU  - Singh, D.P.
AU  - Gupta, V.K.
AU  - Wakchaure, G.C.
AU  - Kumar, S.
AD  - ICAR-National Institute of Abiotic Stress Management, Baramati, India
AD  - ICAR-National Bureau of Agriculturally Important Microorganisms, Mau, India
AD  - Department of Chemistry and Biotechnology, Tallinn University of Technology, Tallinn, Estonia
AB  - Salinity stress is an important plant growth limiting factor influencing crop productivity negatively. Microbial interventions for salinity stress mitigation have invited significant attention due to the promising impacts of interactive associations on the intrinsic mechanisms of plants. We report the impact of microbial inoculation of a halotolerant methylotrophic actinobacterium (Nocardioides sp. NIMMe6; LC140963) and seed coating of its phytohormone-rich bacterial culture filtrate extract (BCFE) on wheat seedlings grown under saline conditions. Different plant-growth-promoting (PGP) attributes of the bacterium in terms of its growth in N-limiting media and siderophore and phytohormone [indole-3-acetic acid (IAA) and salicylic acid] production influenced plant growth positively. Microbial inoculation and priming with BCFE resulted in improved germination (92% in primed seeds at 10 dS m–1), growth, and biochemical accumulation (total protein 42.01 and 28.75 mg g–1 in shoot and root tissues at 10 dS m–1 in BCFE-primed seeds) and enhanced the activity level of antioxidant enzymes (superoxide dismutase, catalase, peroxidase, and ascorbate peroxidase) to confer stress mitigation. Biopriming with BCFE proved impactful. The BCFE application has further influenced the overexpression of defense-related genes in the seedlings grown under salinity stress condition. Liquid chromatography–mass spectrometry-based characterization of the biomolecules in the BCFE revealed quantification of salicylate and indole-3-acetate (Rt 4.978 min, m/z 138.1 and 6.177 min, 129.1), respectively. The high tolerance limit of the bacterium to 10% NaCl in the culture media suggested its possible survival and growth under high soil salinity condition as microbial inoculant. The production of a high quantity of IAA (45.6 μg ml–1 of culture filtrate) by the bacterium reflected its capability to not only support plant growth under salinity condition but also mitigate stress due to the impact of phytohormone as defense mitigators. The study suggested that although microbial inoculation offers stress mitigation in plants, the phytohormone-rich BCFE from Nocardioides sp. NIMMe6 has potential implications for defense against salinity stress in wheat. © Copyright © 2020 Meena, Bitla, Sorty, Singh, Gupta, Wakchaure and Kumar.
KW  - IAA
KW  - Nocardioidessp
KW  - salicylic acid
KW  - salinity
KW  - seed-priming
KW  - wheat
PB  - Frontiers Media S.A.
N1  - Export Date: 12 October 2020
M3  - Article
DB  - Scopus
C7  - 2091
LA  - English
N1  - Correspondence Address: Meena, K.K.; ICAR-National Institute of Abiotic Stress ManagementIndia; email: kkmeenamicro@gmail.com
UR  - https://www.scopus.com/inward/record.uri?eid=2-s2.0-85091932643&doi=10.3389%2ffmicb.2020.02091&partnerID=40&md5=503a3418c0fa537ea4eb318cc94baa5b
ER  - 

TY  - JOUR
TI  - High-Throughput Customization of Plant Microbiomes for Sustainable Agriculture
T2  - Frontiers in Plant Science
J2  - Front. Plant Sci.
VL  - 11
PY  - 2020
DO  - 10.3389/fpls.2020.569742
SN  - 1664462X (ISSN) 
AU  - Du, J.
AU  - Li, Y.
AU  - Yin, Z.
AU  - Wang, H.
AU  - Zhang, X.
AU  - Ding, X.
AD  - State Key Laboratory of Crop Biology, Shandong Provincial Key Laboratory for Biology of Vegetable Diseases and Insect Pests, College of Plant Protection, Shandong Agricultural University, Tai’an, China
AD  - Shandong Pengbo Biotechnology Co., Ltd, Tai’an, China
AB  - Soil microorganisms can form a stable dynamic system with plant root systems. The composition of the soil microorganism community is related to the growth and stress resistance of plants; in turn, soil microorganisms are also regulated by plant genotypes and root exudates. Therefore, research on how to identify microorganisms that are beneficial or harmful to plants, study the interaction between microorganisms and plants, and form stable microbial communities for better plant growth plays an important role in sustainable agriculture. It is of great significance to identify and analyze rhizosphere microorganisms and plant endophytes through high-throughput methods, especially to analyze which microorganisms are beneficial to plants, which are harmful to plants, and which are opportunistic pathogens. This review provides a theoretical basis and outlook for the utilization of beneficial microbes in sustainable agriculture. © Copyright © 2020 Du, Li, Yin, Wang, Zhang and Ding.
KW  - highthroughput
KW  - plant pathogen
KW  - plant–microorganism relationship
KW  - sustainable agriculture
KW  - synthetic microbial community
PB  - Frontiers Media S.A.
N1  - Export Date: 12 October 2020
M3  - Review
DB  - Scopus
C7  - 569742
LA  - English
N1  - Correspondence Address: Ding, X.; State Key Laboratory of Crop Biology, Shandong Provincial Key Laboratory for Biology of Vegetable Diseases and Insect Pests, College of Plant Protection, Shandong Agricultural UniversityChina; email: xhding@sdau.edu.cn
UR  - https://www.scopus.com/inward/record.uri?eid=2-s2.0-85091445810&doi=10.3389%2ffpls.2020.569742&partnerID=40&md5=9901b46394ecdd0794274c4cc9494085
ER  - 

TY  - JOUR
TI  - Green synthesis of gold and silver nanoparticles from plant extracts and their possible applications as antimicrobial agents in the agricultural area
T2  - Nanomaterials
J2  - Nanomaterials
VL  - 10
IS  - 9
SP  - 1
EP  - 24
PY  - 2020
DO  - 10.3390/nano10091763
SN  - 20794991 (ISSN) 
AU  - Castillo-Henríquez, L.
AU  - Alfaro-Aguilar, K.
AU  - Ugalde-álvarez, J.
AU  - Vega-Fernández, L.
AU  - de Oca-Vásquez, G.M.
AU  - Vega-Baudrit, J.R.
AD  - National Laboratory of Nanotechnology (LANOTEC), National Center for High Technology (CeNAT), San José, 1174-1200, Costa Rica
AD  - Chemistry School, National University of Costa Rica, Heredia, 86-3000, Costa Rica
AB  - Currently, metal nanoparticles have varied uses for different medical, pharmaceutical, and agricultural applications. Nanobiotechnology, combined with green chemistry, has great potential for the development of novel and necessary products that benefit human health, environment, and industries. Green chemistry has an important role due to its contribution to unconventional synthesis methods of gold and silver nanoparticles from plant extracts, which have exhibited antimicrobial potential, among other outstanding properties. Biodiversity-rich countries need to collect and convert knowledge from biological resources into processes, compounds, methods, and tools, which need to be achieved along with sustainable use and exploitation of biological diversity. Therefore, this paper describes the relevant reported green synthesis of gold and silver nanoparticles from plant extracts and their capacity as antimicrobial agents within the agricultural field for fighting against bacterial and fungal pathogens that can cause plant, waterborne, and foodborne diseases. Moreover, this work makes a brief review of nanoparticles’ contribution to water treatment and the development of “environmentally-friendly” nanofertilizers, nanopesticides, and nanoherbicides, as well as presenting the harmful effects of nanoparticles accumulation in plants and soils. © 2020 by the authors. Licensee MDPI, Basel, Switzerland.
KW  - Agricultural industry
KW  - Antibacterial
KW  - Antimicrobial
KW  - Gold
KW  - Green synthesis
KW  - Nanobiotechnology
KW  - Nanoparticles
KW  - Silver
KW  - Sustainable development
PB  - MDPI AG
N1  - Export Date: 12 October 2020
M3  - Review
DB  - Scopus
C7  - 1763
LA  - English
N1  - Correspondence Address: Vega-Baudrit, J.R.; National Laboratory of Nanotechnology (LANOTEC), National Center for High Technology (CeNAT), Chemistry School, National University of Costa RicaCosta Rica; email: jose.vega.baudrit@una.cr
UR  - https://www.scopus.com/inward/record.uri?eid=2-s2.0-85090278761&doi=10.3390%2fnano10091763&partnerID=40&md5=3bdf6635a2cb92649f94edd2b267fdaf
ER  - 

TY  - JOUR
TI  - Isolation, characterization, and optimization of indole acetic acid–producing Providencia species (7MM11) and their effect on tomato (Lycopersicon esculentum) seedlings
T2  - Biocatalysis and Agricultural Biotechnology
J2  - Biocatal. Agric. Biotechnol.
VL  - 28
PY  - 2020
DO  - 10.1016/j.bcab.2020.101732
SN  - 18788181 (ISSN) 
AU  - Rushabh, S.
AU  - Kajal, C.
AU  - Prittesh, P.
AU  - Amaresan, N.
AU  - Krishnamurthy, R.
AD  - C.G. Bhakta Institute of Biotechnology, Uka Tarsadia University, Maliba Campus, Bardoli, Surat, Gujarat  394350, India
AB  - Indole-3-acetic acid (IAA) is the most prevalent plant hormone of the auxin family that occurs naturally in the environment and regulates the plant growth and development. The bacteria were isolated from the tomato rhizosphere soils and screened for IAA production. Among the all isolates, the isolate designated as 7MM11 showed maximum amount of IAA (89.22 μg/mL) production in short incubation period (24 h) by HPLC. The isolate was identified as Providencia sp. by its morphological characteristics and 16S rRNA sequence study. Further, optimal conditions such as L-tryptophan concentration, incubation time, agitation, pH, carbon sources, and nitrogen sources, were identified for IAA production. The optimization results suggested that the IAA production increased with medium supplemented with sucrose (0.1%), urea (0.1%), and tryptophan (0.1%) with pH 8.0 at 30 ± 2 °C on a shaker at 150 rpm after 24 h of incubation. The production of IAA by Providencia sp. was further confirmed and characterized with help of thin-layer chromatography and high-performance liquid chromatography. In an in vivo experiment, the tomato seedlings treated with Providencia sp. showed improved germination, seedling vigor index, and enhanced growth promotion compared to un-inoculated control. Thus, the results of this study suggest that Providencia sp. strain 7MM11 is a potent isolate for the maximum production of IAA in short period, which may help in achieving the plant growth promotion. © 2020 Elsevier Ltd
KW  - Indole-3-acetic acid
KW  - Plant growth promotion
KW  - Providencia
KW  - Tomato
PB  - Elsevier Ltd
N1  - Export Date: 12 October 2020
M3  - Article
DB  - Scopus
C7  - 101732
LA  - English
N1  - Correspondence Address: Krishnamurthy, R.; C.G. Bhakta Institute of Biotechnology, Uka Tarsadia University, Maliba Campus, Bardoli, India; email: krishnamurthy@utu.ac.in
UR  - https://www.scopus.com/inward/record.uri?eid=2-s2.0-85088857925&doi=10.1016%2fj.bcab.2020.101732&partnerID=40&md5=cb35466a3405336010c1876af919abe1
ER  - 

TY  - JOUR
TI  - Growth and nutrient uptake of temperate perennial pastures are influenced by grass species and fertilisation with a microbial consortium inoculant
T2  - Journal of Plant Nutrition and Soil Science
J2  - J. Plant Nutr. Soil Sci.
VL  - 183
IS  - 4
SP  - 530
EP  - 538
PY  - 2020
DO  - 10.1002/jpln.202000146
SN  - 14368730 (ISSN) 
AU  - Tshewang, S.
AU  - Rengel, Z.
AU  - Siddique, K.H.M.
AU  - Solaiman, Z.M.
AD  - The University of Western Australia, UWA School of Agriculture and Environment, Perth, WA  6009, Australia
AD  - The University of Western Australia, The Institute of Agriculture, Perth, WA  6009, Australia
AD  - Agriculture Research and Development Center, Department of Agriculture, Bajo, Bhutan
AB  - Background: The low fertility of sandy soils in South-Western Australia is challenging for the establishment of temperate perennial pastures. Aims: To assess whether microbial consortium inoculant may improve plant growth by increasing nutrient supply, root biomass and nutrient uptake capacity. Methods: Five temperate perennial pasture grasses–cocksfoot (Dactylis glomerata L. cv. Howlong), phalaris (Phalaris aquatica L. cv. Atlas PG), tall fescue (Festuca arundinacea L. cv. Prosper), tall wheatgrass (Thinopyrum ponticum L. cv. Dundas), and veldt grass (Ehrharta calycina Sm. cv. Mission) were tested in a controlled environment on the growth and nutrition with the microbial consortium inoculant and rock mineral fertiliser. Results: Veldt grass produced the highest shoot and root growth, while tall fescue yielded the lowest. Rock mineral fertiliser with or without microbial consortium inoculant significantly increased root and shoot biomass production across the grass species. The benefit of microbial consortium inoculation applied in conjunction with rock mineral fertiliser was significant regarding shoot N content in tall wheatgrass, cocksfoot and tall fescue. Shoot P and K concentrations also increased in the five grass species by microbial consortium inoculation combined with rock mineral fertiliser in comparison with the control treatment. Arbuscular mycorrhizal (AM) colonisation decreased with rock mineral fertilisation with or without microbial consortium inoculant except in cocksfoot. Conclusions: The response to microbial consortium inoculation, either alone or in combination with rock mineral fertiliser, was plant species-dependent, indicating its potential use in pasture production. © 2020 WILEY-VCH Verlag GmbH & Co. KGaA, Weinheim
KW  - arbuscular mycorrhiza
KW  - nutrient uptake
KW  - phosphorus
KW  - rock mineral fertiliser
PB  - Wiley-VCH Verlag
N1  - Export Date: 12 October 2020
M3  - Article
DB  - Scopus
N1  - CODEN: JNSSF
LA  - English
N1  - Correspondence Address: Tshewang, S.; The University of Western Australia, UWA School of Agriculture and Environment, The University of Western Australia, The Institute of Agriculture, Agriculture Research and Development Center, Department of AgricultureAustralia; email: sangay.tshewang@research.uwa.edu.au
UR  - https://www.scopus.com/inward/record.uri?eid=2-s2.0-85087637389&doi=10.1002%2fjpln.202000146&partnerID=40&md5=a7d8e61e089e93e8acbf5822046e87e7
ER  - 

TY  - JOUR
TI  - Do soil inoculants accelerate dryland restoration? A simultaneous assessment of biocrusts and mycorrhizal fungi
T2  - Restoration Ecology
J2  - Restor. Ecol.
VL  - 28
IS  - S2
SP  - S115
EP  - S126
PY  - 2020
DO  - 10.1111/rec.13088
SN  - 10612971 (ISSN) 
AU  - Chaudhary, V.B.
AU  - Akland, K.
AU  - Johnson, N.C.
AU  - Bowker, M.A.
AD  - Department of Environmental Science and Studies, DePaul University, 1110 West Belden Avenue, Chicago, IL  60614, United States
AD  - Department of Biological Sciences, Northern Arizona University, 617 S. Beaver, Flagstaff, AZ  86011, United States
AD  - School of Earth and Sustainability, Northern Arizona University, 625 S. Knoles Drive, Flagstaff, AZ  86011, United States
AD  - School of Forestry, Northern Arizona University, 200 E. Pine Knoll Drive, Box 15018, Flagstaff, AZ  86011, United States
AB  - Biological soil crusts (biocrusts) and arbuscular mycorrhizal (AM) fungi are communities of soil organisms often targeted to assist in the achievement of multiple ecological restoration goals. In drylands, benefits conferred from biocrust and AM fungal inoculation, such as improved native plant establishment and soil stabilization, have primarily been studied separately. However, comparisons between these two types of soil inoculants and investigations into potential synergies between them, particularly at the plant community scale, are needed to inform on-the-ground management practices in drylands. We conducted two full-factorial experiments—one in greenhouse mesocosms and one in field plots—to test the effects of AM fungal inoculation, biocrust inoculation, and their interaction on multiple measures of dryland restoration success. Biocrust inoculation promoted soil stabilization and plant drought tolerance, but had mixed effects on native plant diversity (positive in greenhouse, neutral in field) and productivity (negative in greenhouse, neutral in field). In greenhouse mesocosms, biocrust inoculation reduced plant biomass, which was antagonistic to % root length colonized by AM fungi. Inoculation with native or commercial AM fungi did not influence plant establishment, drought tolerance, or soil stabilization in either study, and few synergistic effects of simultaneous inoculation of AM fungi and biocrusts were observed. These results suggest that, depending on the condition of existing soil communities, inoculation with AM fungi may not be necessary to promote dryland restoration goals, while inoculation with salvaged biocrust inoculation may be beneficial in some contexts. © 2019 Society for Ecological Restoration
KW  - arid
KW  - community
KW  - diversity
KW  - drought
KW  - inoculation
KW  - invasive species
KW  - microbe
KW  - soil
KW  - bioremediation
KW  - inoculation
KW  - microbial community
KW  - mycorrhiza
KW  - soil biota
KW  - soil remediation
KW  - Fungi
PB  - Blackwell Publishing Inc.
N1  - Cited By :1
N1  - Export Date: 12 October 2020
M3  - Article
DB  - Scopus
LA  - English
N1  - Correspondence Address: Chaudhary, V.B.; Department of Environmental Science and Studies, DePaul University, 1110 West Belden Avenue, United States; email: bala.chaudhary@depaul.edu
UR  - https://www.scopus.com/inward/record.uri?eid=2-s2.0-85077867454&doi=10.1111%2frec.13088&partnerID=40&md5=2e1c9b14657384573304cf6504e10538
ER  - 

TY  - JOUR
TI  - Variation in rhizosphere microbial communities and its association with the symbiotic efficiency of rhizobia in soybean
T2  - ISME Journal
J2  - ISME J.
VL  - 14
IS  - 8
SP  - 1915
EP  - 1928
PY  - 2020
DO  - 10.1038/s41396-020-0648-9
SN  - 17517362 (ISSN) 
AU  - Han, Q.
AU  - Ma, Q.
AU  - Chen, Y.
AU  - Tian, B.
AU  - Xu, L.
AU  - Bai, Y.
AU  - Chen, W.
AU  - Li, X.
AD  - State Key Laboratory of Agricultural Microbiology, College of Plant Science and Technology, Huazhong Agricultural University, No. 1 Shizishan Road, Hongshan District, Wuhan, Hubei  430070, China
AD  - State Key Laboratory of Plant Genomics, Institute of Genetics and Developmental Biology, The Innovative Academy of Seed Design, Chinese Academy of Sciences, Beijing, 100101, China
AD  - State Key Laboratory of Agrobiotechnology, College of Biological Sciences and Rhizobium Research Center, China Agricultural University, Beijing, 100193, China
AB  - Rhizobia–legume symbiosis is an important type of plant–microbe mutualism; however, the establishment of this association is complicated and can be affected by many factors. The soybean rhizosphere has a specific microbial community, yet whether these organisms affect rhizobial nodulation has not been well investigated. Here, we analyzed the compositions and relationships of soybean rhizocompartment microbiota in three types of soil. First, we found that the rhizosphere community composition of soybean varied significantly in different soils, and the association network between rhizobia and other rhizosphere bacteria was examined. Second, we found that some rhizosphere microbes were correlated with the composition of bradyrhizobia and sinorhizobia in nodules. We cultivated 278 candidate Bacillus isolates from alkaline soil. Finally, interaction and nodulation assays showed that the Bacillus cereus group specifically promotes and suppresses the growth of sinorhizobia and bradyrhizobia, respectively, and alleviates the effects of saline–alkali conditions on the nodulation of sinorhizobia as well as affecting its colonization in nodules. Our findings demonstrate a crucial role of the bacterial microbiota in shaping rhizobia–host interactions in soybean, and provide a framework for improving the symbiotic efficiency of this system of mutualism through the use of synthetic bacterial communities. © 2020, The Author(s).
KW  - colonization
KW  - community composition
KW  - microbial community
KW  - mutualism
KW  - rhizobacterium
KW  - rhizosphere
KW  - soybean
KW  - symbiosis
KW  - Bacillus (bacterium)
KW  - Bacillus cereus group
KW  - Bacteria (microorganisms)
KW  - Bradyrhizobiaceae
KW  - Glycine max
PB  - Springer Nature
N1  - Cited By :1
N1  - Export Date: 12 October 2020
M3  - Article
DB  - Scopus
C2  - 32336748
LA  - English
N1  - Correspondence Address: Li, X.; State Key Laboratory of Agricultural Microbiology, College of Plant Science and Technology, Huazhong Agricultural University, State Key Laboratory of Plant Genomics, Institute of Genetics and Developmental Biology, The Innovative Academy of Seed Design, Chinese Academy of Sciences, State Key Laboratory of Agrobiotechnology, College of Biological Sciences and Rhizobium Research Center, China Agricultural University, No. 1 Shizishan Road, Hongshan District, China; email: xli@mail.hzau.edu.cn
UR  - https://www.scopus.com/inward/record.uri?eid=2-s2.0-85084150201&doi=10.1038%2fs41396-020-0648-9&partnerID=40&md5=6d7e2f9f9c9847fb28ab1ef826be02ac
ER  - 

TY  - JOUR
TI  - An Optimized Method to Assess Viable Escherichia coli O157:H7 in Agricultural Soil Using Combined Propidium Monoazide Staining and Quantitative PCR
T2  - Frontiers in Microbiology
J2  - Front. Microbiol.
VL  - 11
PY  - 2020
DO  - 10.3389/fmicb.2020.01809
SN  - 1664302X (ISSN) 
AU  - Fu, Y.
AU  - Ye, Z.
AU  - Jia, Y.
AU  - Fan, J.
AU  - Hashmi, M.Z.
AU  - Shen, C.
AD  - Department of Environmental Engineering, College of Environmental and Resource Sciences, Zhejiang University, Hangzhou, China
AD  - Department of Chemistry, COMSATS University Islamabad, Islamabad, Pakistan
AD  - Zhejiang Provincial Key Laboratory for Water Pollution Control and Environmental Safety, Hangzhou, China
AB  - Agricultural soil contaminated by manure is becoming an important source for the transmission of foodborne pathogens. There is an urgent need for a rapid and accurate method for viable pathogen detection in agricultural soil samples. Propidium monoazide (PMA) is a DNA-binding dye that can inhibit the amplification of DNA from dead cells through subsequent quantitative polymerase chain reaction (qPCR), thus allowing for viable cells detection and quantification. The objective of this study was to detect viable Escherichia coli O157:H7 in the agricultural soils by PMA-qPCR. In this study, cell extraction and gradient density centrifugation were incorporated before PMA-qPCR to reduce the interference of soil particle including turbidity and a high ratio of dead cells. The optimized treatment conditions were determined as follows, the maximum removal of DNA from dead cells was achieved by 1.067 g/mL Percoll of centrifugation and 50 μM PMA treatment. Under these conditions, the turbidity of paddy soil suspensions decreased from 3500 to 28.4 nephelometric turbidity units (NTU), and the ratio of viable cells to dead cells increased from 0.001 to 1.025%. For typical agricultural soils collected in China, as low as 102colony-forming units (CFU)/g of viable cells could be accurately detected in the presence of a large number of dead cells (107 CFU/g) by the optimized PMA-qPCR. Significantly, with comparable accuracy, the optimized PMA-qPCR assay was more sensitive, accessible and rapid than conventional culture methods. In addition, the viable but non-culturable (VBNC) state of E. coli O157:H7 cells in paddy soils, which often escaped the detection by conventional culture methods, could be quantitatively characterized by the optimized PMA-qPCR method. Potentially, the optimized PMA-qPCR can be further applied for viable pathogens detection and give insight into the prevalence of VBNC E. coli O157:H7 in agricultural soil. © Copyright © 2020 Fu, Ye, Jia, Fan, Hashmi and Shen.
KW  - agricultural soils
KW  - E. coli O157:H7
KW  - PMA
KW  - qPCR
KW  - viable cells
KW  - dimethyl sulfoxide
KW  - propidium monoazide
KW  - unclassified drug
KW  - agricultural land
KW  - Article
KW  - artificial contamination
KW  - bacterial strain
KW  - bacterial survival
KW  - bacterium colony
KW  - bacterium detection
KW  - cell extraction
KW  - centrifugation
KW  - colony forming unit
KW  - community structure
KW  - controlled study
KW  - dead cell count
KW  - density gradient centrifugation
KW  - DNA extraction
KW  - down regulation
KW  - environmental sample
KW  - epifluorescence microscopy
KW  - Escherichia coli
KW  - microbial community
KW  - microorganism detection
KW  - nephelometry
KW  - nonhuman
KW  - paddy
KW  - prevalence
KW  - process optimization
KW  - real time polymerase chain reaction
KW  - sensitivity and specificity
KW  - soil sampling
KW  - soil texture
KW  - species cultivation
KW  - suspended particulate matter
KW  - turbidity
KW  - viable cell count
KW  - viable number
PB  - Frontiers Media S.A.
N1  - Export Date: 12 October 2020
M3  - Article
DB  - Scopus
C7  - 1809
LA  - English
N1  - Correspondence Address: Shen, C.; Department of Environmental Engineering, College of Environmental and Resource Sciences, Zhejiang University, Zhejiang Provincial Key Laboratory for Water Pollution Control and Environmental SafetyChina; email: ysxzt@zju.edu.cn
UR  - https://www.scopus.com/inward/record.uri?eid=2-s2.0-85089486029&doi=10.3389%2ffmicb.2020.01809&partnerID=40&md5=a4c0157286a12595250e752ddae724cb
ER  - 

TY  - JOUR
TI  - Comparative study on multiway enhanced bio- And phytoremediation of aged petroleum-contaminated soil
T2  - Agronomy
J2  - Agronomy
VL  - 10
IS  - 7
PY  - 2020
DO  - 10.3390/agronomy10070947
SN  - 20734395 (ISSN) 
AU  - Ptaszek, N.
AU  - Pacwa-Plociniczak, M.
AU  - Noszczynska, M.
AU  - Plociniczak, T.
AD  - Faculty of Natural Sciences, Institute of Biology, Biotechnology and Environmental Protection, University of Silesia in Katowice, Jagiellonska 28, Katowice, 40-032, Poland
AB  - Bioremediation and phytoremediation of soil polluted with petroleum hydrocarbons (PHs) are an effective and eco-friendly alternative to physicochemical methods of soil decontamination. These techniques can be supported by the addition of effective strains and/or surface-active compounds. However, to obtain maximum efficacy of bioremediation, the interactions that occur between the microorganisms, enhancement factors and plants need to be studied. Our study aimed to investigate the removal of petroleum hydrocarbons from an aged and highly polluted soil (hydrocarbon content about 2.5%) using multiway enhanced bio- and phytoremediation. For this purpose, 10 enhanced experimental groups were compared to two untreated controls. Among the enhanced experimental groups, the bio- and phytoremediation processes were supported by the endophytic strain Rhodococcus erythropolis CDEL254. This bacterial strain has several plant growth-promoting traits and can degrade petroleum hydrocarbons and produce biosurfactants. Additionally, a rhamnolipid solution produced by Pseudomonas aeruginosa was used to support the total petroleum hydrocarbon loss from soil. After 112 days of incubation, the highest PH removal (31.1%) was observed in soil planted with ryegrass (Lolium perenne L. cv. Pearlgreen) treated with living cells of the CDEL254 strain and rhamnolipid solution. For non-planted experimental groups, the highest PH loss (26.1%) was detected for soil treated with heat-inactivated CDEL254 cells and a rhamnolipid solution. In general, the differences in the efficacy of the 10 experimental groups supported by plants, live/dead cells of the strain tested and rhamnolipid were not statistically significant. However, each of these groups was significantly more effective than the appropriate control groups. The PH loss in untreated (natural attenuation) and soils that underwent phytoremediation reached a value of 14.2% and 17.4%, respectively. Even though the CDEL254 strain colonized plant tissues and showed high survival in soil, its introduction did not significantly increase PH loss compared to systems treated with dead biomass. These results indicate that the development of effective biological techniques requires a customized approach to the polluted site and effective optimization of the methods used. © 2020 by the authors.
KW  - Bioaugmentation
KW  - Bioremediation
KW  - Endophytes
KW  - Phytoremediation
KW  - Rhamnolipid
PB  - MDPI AG
N1  - Export Date: 12 October 2020
M3  - Article
DB  - Scopus
C7  - 947
LA  - English
N1  - Correspondence Address: Plociniczak, T.; Faculty of Natural Sciences, Institute of Biology, Biotechnology and Environmental Protection, University of Silesia in Katowice, Jagiellonska 28, Poland; email: tomasz.plociniczak@us.edu.pl
UR  - https://www.scopus.com/inward/record.uri?eid=2-s2.0-85088455072&doi=10.3390%2fagronomy10070947&partnerID=40&md5=3233ddf61e84a0d289d4a54298bf1603
ER  - 

TY  - JOUR
TI  - Non-destructive spatial analysis of phosphatase activity and total protein distribution in the rhizosphere using a root blotting method
T2  - Soil Biology and Biochemistry
J2  - Soil Biol. Biochem.
VL  - 146
PY  - 2020
DO  - 10.1016/j.soilbio.2020.107820
SN  - 00380717 (ISSN) 
AU  - Lin, V.S.
AU  - Rosnow, J.J.
AU  - McGrady, M.Y.
AU  - Smercina, D.N.
AU  - Nuñez, J.R.
AU  - Renslow, R.S.
AU  - Moran, J.J.
AD  - Biological Sciences Division, Pacific Northwest National Laboratory, Richland, WA  99354, United States
AD  - Department of Plant, Soil and Microbial Sciences, Michigan State University, East Lansing, MI  48823, United States
AD  - Environmental Molecular Sciences Laboratory, Pacific Northwest National Laboratory, Richland, WA  99354, United States
AB  - Phosphorus (P) is an essential macronutrient for plant growth, but bioavailable P in soils is often limited due to immobilization resulting from pH and geochemical interactions. Understanding the dynamics of P in soils and elucidating the mechanisms by which plants access P from their environment are critical to evaluating productivity, particularly in nutrient poor environments. Phosphorus from organic matter can act as a major source of P for organisms in soil systems. Phosphatases, enzymes that liberate inorganic P from organic sources, are produced by both plants and microbes and are considered one of the most active classes of enzymes in soil. We developed a root blotting method to spatially image phosphatase activity in the rhizosphere. Proteins from the rhizosphere are transferred to a nitrocellulose membrane while retaining their enzymatic activity and two-dimensional spatial distribution. Subsequent application of a fluorogenic phosphatase indicator, DDAO phosphate, enables visualization of the distribution of phosphatase activity in the sample. The proteins can then be fixed to the membrane and treated with SYPRO® Ruby Protein Blot Stain, a fluorescent total protein stain, allowing for visualization of total protein distribution. Taken together, the images of phosphatase activity and total protein localization can be mapped back to the root architecture and provide insight into factors affecting the spatial distribution of enzymatic activity and protein accumulation in the rhizosphere. Notably, this method can be applied to plants growing in rhizoboxes containing soil or soilless growth mixtures (e.g., sand or various potting mixes) and, because of the non-destructive nature of this approach, be performed over time to track changes. We anticipate that this fluorescent indicator imaging technique on root blots can be used in diverse plant-microbe-soil systems to better understand the role of phosphatases in P acquisition and soil P cycling. © 2020 Elsevier Ltd
KW  - Phosphatase activity
KW  - Protein localization
KW  - Rhizosphere
KW  - Root exudates
KW  - Bacteria
KW  - Fluorescence imaging
KW  - Imaging techniques
KW  - Phosphatases
KW  - Phosphorus
KW  - Soils
KW  - Visualization
KW  - Enzymatic activities
KW  - Fluorescent indicators
KW  - Nitrocellulose membranes
KW  - Organic sources
KW  - Phosphatase activity
KW  - Protein accumulation
KW  - Root architecture
KW  - Spatial analysis
KW  - Spatial distribution
KW  - enzyme activity
KW  - immobilization
KW  - organic matter
KW  - phosphatase
KW  - phosphorus cycle
KW  - protein
KW  - rhizosphere
KW  - root architecture
KW  - soil nutrient
KW  - spatial analysis
KW  - spatial distribution
PB  - Elsevier Ltd
N1  - Cited By :1
N1  - Export Date: 12 October 2020
M3  - Article
DB  - Scopus
C7  - 107820
N1  - CODEN: SBIOA
LA  - English
N1  - Correspondence Address: Moran, J.J.; Pacific National Laboratory, P.O. Box 999, MSIN K8-91, United States; email: James.Moran@pnnl.gov
UR  - https://www.scopus.com/inward/record.uri?eid=2-s2.0-85084431036&doi=10.1016%2fj.soilbio.2020.107820&partnerID=40&md5=4c5ad7e020ce6472e2dc32260c81bd94
ER  - 

TY  - JOUR
TI  - Diazotrophic communities are more responsive to maize cultivation than phosphorus fertilization in an acidic soil
T2  - Plant and Soil
J2  - Plant Soil
VL  - 452
IS  - 1-2
SP  - 499
EP  - 512
PY  - 2020
DO  - 10.1007/s11104-020-04596-z
SN  - 0032079X (ISSN) 
AU  - Wang, C.
AU  - Zheng, M.M.
AU  - Shen, R.F.
AD  - State Key Laboratory of Soil and Sustainable Agriculture, Institute of Soil Science, Chinese Academy of Sciences, Nanjing, 210008, China
AD  - University of Chinese Academy of Sciences, Beijing, 100049, China
AB  - Aims: Although phosphorus (P) availability and plant cultivation affect diazotrophic populations, studies often consider individual factors rather than their combined effects. Their relative importance to diazotrophs remains poorly understood, especially in acidic soils with P deficiency. It is hypothesized that the influences of P fertilization and plant cultivation on diazotrophic communities differ in acidic soils. The objectives were to investigate these influences and identify the key determining factors. Methods: Maize was grown in an acidic soil that was supplemented with 0, 20, and 50 mg P kg− 1 for 42 days. Maize biomasses, plant nutrient contents, and soil physicochemical properties were determined. Based on the nifH gene, the abundances and community compositions of diazotrophs in the different plant/soil compartments (bulk soils, rhizosphere soils, and roots) were respectively investigated using quantitative PCR and high-throughput sequencing. Results: P fertilization significantly improved the diazotrophic abundances in the bulk and rhizosphere soils, but not in the roots. The plant/soil compartments had stronger effects on the abundance and diversity of diazotrophs than did P fertilization. Furthermore, the plant/soil compartments influenced diazotrophic community composition, but P fertilization did not. However, in the same sampling site, P fertilization caused community variations in the bulk and rhizosphere soils, rather than in the roots. Conclusions: Although P fertilization affected the abundances and compositions of diazotrophic communities in the bulk and rhizosphere soils, the plant/soil compartments resulting from maize cultivation had more noticeable effects than did P fertilization. These findings improved the understanding of biological nitrogen fixation in acidic soils. © 2020, Springer Nature Switzerland AG.
KW  - Acidic soil
KW  - Diazotroph
KW  - nifH gene
KW  - Phosphorus
KW  - qPCR
KW  - Rhizosphere
KW  - abundance
KW  - acid soil
KW  - community dynamics
KW  - cultivation
KW  - maize
KW  - phosphorus
KW  - physicochemical property
KW  - relative abundance
KW  - rhizosphere
KW  - soil fauna
KW  - soil-vegetation interaction
KW  - species diversity
KW  - Zea mays
PB  - Springer
N1  - Export Date: 12 October 2020
M3  - Article
DB  - Scopus
N1  - CODEN: PLSOA
LA  - English
N1  - Correspondence Address: Shen, R.F.; University of Chinese Academy of SciencesChina; email: rfshen@issas.ac.cn
UR  - https://www.scopus.com/inward/record.uri?eid=2-s2.0-85086405641&doi=10.1007%2fs11104-020-04596-z&partnerID=40&md5=e5bb2417dcfae300858b9da2d8ec5928
ER  - 

TY  - JOUR
TI  - Arbuscular mycorrhizal fungus inocula from coastal sand dunes arrest olive cutting growth under salinity stress
T2  - Mycorrhiza
J2  - Mycorrhiza
VL  - 30
IS  - 4
SP  - 475
EP  - 489
PY  - 2020
DO  - 10.1007/s00572-020-00963-x
SN  - 09406360 (ISSN) 
AU  - Kavroulakis, N.
AU  - Tsiknia, M.
AU  - Ipsilantis, I.
AU  - Kavadia, A.
AU  - Stedel, C.
AU  - Psarras, G.
AU  - Tzerakis, C.
AU  - Doupis, G.
AU  - Karpouzas, D.G.
AU  - Papadopoulou, K.K.
AU  - Ehaliotis, C.
AD  - Institute of Olive Tree, Subtropical Plants and Viticulture, Hellenic Agricultural Organization “Demeter”, Chania, Crete, Greece
AD  - Soils and Soil Chemistry Lab, Department of Natural Resources and Agricultural Engineering, Agricultural University of Athens, Athens, Greece
AD  - Faculty of Agriculture, Soil Science Laboratory, Aristotle University, Thessaloniki, Greece
AD  - Laboratory of Plant and Environmental Biotechnology, Department of Biochemistry and Biotechnology, University of Thessaly, Biopolis, Larissa, 41500, Greece
AB  - Cultivation of olive trees covers large coastal areas of land in Mediterranean regions, many of them characterized by low soil fertility and exposed to salinity and seasonal drought. In this frame, we developed mixed community inocula of arbuscular mycorrhizal fungi (AMF) derived from the extreme, seasonally arid environments of six Mediterranean sand dunes and evaluated their effects, in the form of community inocula, on rooted semi-woody olive tree cuttings (Olea europaea cv. Koroneiki). The plantlets were grown in the greenhouse for 10 months under 50 mM and 100 mM concentrations of NaCl, successively applied to induce osmotic stress. Inoculation had a positive effect on plant growth and nutrient uptake. However, the three best-performing inocula in early colonization and in plant growth enhancement also resulted in high plant sensitivity to high salinity, which was not observed for the other three inocula. This was expressed by decreased nutrient uptake and drastically lower plant growth, plant photosynthesis, and stomatal conductance (generally an over 50% reduction compared to no salinity application). Amplicon sequencing analysis of the olive plants under salinity stress showed that the AMF communities in the roots were clearly differentiated by inoculation treatment. We could not, however, consistently associate the plant responses observed under high salinity with specific shared AMF community membership or assembly attributes. The observed physiological overreaction to osmotic stress may be an adaptation trait, potentially brought about by host selection coupled to abiotic environmental filtering, in the harsh conditions from which the AMF inocula were derived. The overreaction may, however, be undesirable if conveyed to allochthonous plants at an agronomic level. © 2020, Springer-Verlag GmbH Germany, part of Springer Nature.
KW  - Arbuscular mycorrhizal fungi
KW  - Olive tree cuttings
KW  - Osmotic stress
KW  - Root microbial community
KW  - Salt stress
KW  - Sand dune
KW  - arbuscular mycorrhiza
KW  - colonization
KW  - dune
KW  - fungus
KW  - growth
KW  - herb
KW  - host selection
KW  - Mediterranean environment
KW  - microbial community
KW  - nutrient uptake
KW  - salinity tolerance
KW  - stomatal conductance
KW  - Fungi
KW  - Olea europaea
KW  - mycorrhiza
KW  - olive tree
KW  - plant root
KW  - salinity
KW  - salt stress
KW  - sand
KW  - Mycorrhizae
KW  - Olea
KW  - Plant Roots
KW  - Salinity
KW  - Salt Stress
KW  - Sand
PB  - Springer
N1  - Export Date: 12 October 2020
M3  - Article
DB  - Scopus
N1  - CODEN: MCORE
C2  - 32519068
LA  - English
N1  - Correspondence Address: Ehaliotis, C.; Soils and Soil Chemistry Lab, Department of Natural Resources and Agricultural Engineering, Agricultural University of AthensGreece; email: ehaliotis@aua.gr
UR  - https://www.scopus.com/inward/record.uri?eid=2-s2.0-85086153037&doi=10.1007%2fs00572-020-00963-x&partnerID=40&md5=793dd732e8ffa00cfc4a687add3e45e7
ER  - 

TY  - JOUR
TI  - Rhizosphere engineering through exogenous growth-regulating small molecules improves the colonizing efficiency of a plant growth-promoting rhizobacterium in rice
T2  - 3 Biotech
J2  - 3 Biotech
VL  - 10
IS  - 6
PY  - 2020
DO  - 10.1007/s13205-020-02275-5
SN  - 2190572X (ISSN) 
AU  - Bowya, T.
AU  - Balachandar, D.
AD  - Department of Agricultural Microbiology, Tamil Nadu Agricultural University, Coimbatore, 641003, India
AB  - Enhancing the rhizosphere colonization and persistence of plant growth-promoting rhizobacteria (PGPR) is necessary for maximizing PGPR-mediated benefits for crop growth and fitness in environmentally friendly agriculture. In the present investigation, we attempted manipulation of the rice rhizosphere by spraying of low molecular weight plant-regulating metabolites on the foliage of rice plants to in turn enhance the colonizing efficiency of soil-inoculated PGPR strain. The green fluorescent protein gene-tagged rhizobacterial strain, Pseudomonas chlororaphis ZSB15-M2, was inoculated in sterile plant growth medium (vermiculite coco peat mixture) and non-autoclaved agricultural soil. We sprayed different plant growth-regulating small molecules on the foliage of rice seedlings and monitored the colonizing efficiency of ZSB15-M2 in the rice rhizosphere. Among the chemicals assessed, salicylic acid (SA) at 1 mM or Corynebacterium glutamicum cell extract (CGCE, 0.2% w/v) or Saccharomyces cerevisiae cell extract (SCCE, 0.2% w/v) showed a tenfold increase in rhizosphere colony-forming units of ZSB15-M2 compared to control with a significant decline in non-rhizosphere bulk soil population. Foliar spray of CGCE enhanced soil organic carbon, microbial biomass carbon and soil protein by 21.86%, 9.68% and 11.57% respectively in the rice rhizosphere as compared to mock control. Additionally, CGCE spray enhanced the key soil enzymes, viz., dehydrogenase and acid- and alkaline phosphatase in the rhizosphere ranging 15–36%. The cumulative effect of this engineered rhizosphere resulted in the elevation of nitrogen, phosphorus, potassium and zinc availability by 21.83%, 28.83%, 23.95% and 61.94%, respectively, in rice rhizosphere as compared to control. On the other hand, SCCE and SA spray had an equal influence on the rhizosphere’s biological attributes, which is lower than that of GCGE and higher than that of mock control. From the study, we propose that the aboveground management of rice with microbial-based small molecules will modulate the rice rhizosphere to attract more beneficial PGPR-based inoculants, thus improving the crop and soil health. © 2020, King Abdulaziz City for Science and Technology.
KW  - PGPR
KW  - Plant–microbe interaction
KW  - Rhizodeposits
KW  - Rhizosphere functioning
KW  - Root exudates
KW  - alkaline phosphatase
KW  - green fluorescent protein
KW  - nitrogen
KW  - organic carbon
KW  - oxidoreductase
KW  - phosphorus
KW  - potassium
KW  - salicylic acid
KW  - zinc
KW  - Article
KW  - bacterial colonization
KW  - bioengineering
KW  - controlled study
KW  - Corynebacterium glutamicum
KW  - crop
KW  - foliage
KW  - growth regulation
KW  - metabolite
KW  - microbial biomass
KW  - nonhuman
KW  - plant growth
KW  - plant growth-promoting bacterium
KW  - priority journal
KW  - Pseudomonas chlororaphis
KW  - rhizosphere
KW  - rice
KW  - Saccharomyces cerevisiae
KW  - seedling
PB  - Springer
N1  - Export Date: 12 October 2020
M3  - Article
DB  - Scopus
C7  - 277
LA  - English
N1  - Correspondence Address: Balachandar, D.; Department of Agricultural Microbiology, Tamil Nadu Agricultural UniversityIndia; email: dbalu@tnau.ac.in
UR  - https://www.scopus.com/inward/record.uri?eid=2-s2.0-85085884753&doi=10.1007%2fs13205-020-02275-5&partnerID=40&md5=6714635a1c11397ff516397f0a95b47c
ER  - 

TY  - JOUR
TI  - Effect of soil microbiome from church forest in the Northwest Ethiopian highlands on the growth of olea europaea and albizia gummifera seedlings under glasshouse conditions
T2  - Sustainability (Switzerland)
J2  - Sustainability
VL  - 12
IS  - 12
PY  - 2020
DO  - 10.3390/su12124976
SN  - 20711050 (ISSN) 
AU  - Abebe, G.
AU  - Tsunekawa, A.
AU  - Haregeweyn, N.
AU  - Taniguchi, T.
AU  - Wondie, M.
AU  - Adgo, E.
AU  - Masunaga, T.
AU  - Tsubo, M.
AU  - Ebabu, K.
AU  - Mamedov, A.
AU  - Meshesha, D.T.
AD  - The United Graduate School of Agricultural Sciences, Tottori University, 4-101 Koyama-minami, Tottori, 680-8553, Japan
AD  - Amhara Agricultural Research Institute, Forestry Research Department, P.O. Box 527, Bahir Dar, Ethiopia
AD  - Arid Land Research Center, Tottori University, 1390 Hamasaka, Tottori, 680-0001, Japan
AD  - International Platform for Dryland Research and Education, Tottori University, 1390 Hamasaka, Tottori, 680-0001, Japan
AD  - College of Agriculture and Environmental Sciences, Bahir Dar University, P.O. Box 1289, Bahir Dar, Ethiopia
AD  - Faculty of Life and Environmental Science, Shimane University, Shimane Matsue, 690-082, Japan
AB  - Loss of beneficial microbes and lack of native inoculum have hindered reforestation efforts in the severely-degraded lands worldwide. This is a particularly pressing problem for Ethiopia owing to centuries-old unsustainable agricultural practices. This study aimed to evaluate the inoculum potential of soils from church forest in the northwest highlands of Ethiopia and its effect on seedling growth of two selected native tree species (Olea europaea and Albizia gummifera) under a glasshouse environment. Seedlings germinated in a seed chamber were transplanted into pots containing sterilized and/or non-sterilized soils collected from under the canopy of three dominant church forest trees: Albizia gummifera (AG), Croton macrostachyus (CM), and Juniperus procera (JP) as well as from adjacent degraded land (DL). A total of 128 pots (2 plant species x 4 soil origins x 2 soil treatments 8 replicates) were arranged in a factorial design. Overall, seedlings grown in AG, CM, and JP soils showed a higher plant performance and survival rate, as a result of higher soil microbial abundance and diversity, than those grown in DL soils. The results showed significantly higher plant height, root collar diameter, shoot, and total mass for seedlings grown in non-sterilized forest soils than those grown in sterilized soils. Furthermore, the bacterial relative abundance of Acidobacteria, Actinobacteria, and Nitrospirae was significantly higher in the non-sterilized forest soils AG, CM, and JP (r2 = 0.6-0.8, p &lt; 0.001). Soil pH had a strong effect on abundance of the bacterial community in the church forest soils. More specifically, this study further demonstrated that the effect of soil microbiome was noticeable on the performance of Olea seedlings grown in the soil from CM. This suggests that the soils from remnant church forests, particularly from the canopy under CM, can serve as a good soil origin, which possibly would promote the native tree seedling growth and survival in degraded lands. © 2020 by the authors.
KW  - Arid regions
KW  - Bacteria
KW  - Degraded land
KW  - Fungi
KW  - ITS
KW  - Microbial community
KW  - Restoration; 16S rRNA
KW  - germination
KW  - growth
KW  - land degradation
KW  - performance assessment
KW  - reforestation
KW  - relative abundance
KW  - seedling
KW  - soil microorganism
KW  - survival
KW  - Ethiopia
KW  - Acidobacteria
KW  - Actinobacteria
KW  - Albizia gummifera
KW  - Bacteria (microorganisms)
KW  - Croton macrostachyus
KW  - Embryophyta
KW  - Fungi
KW  - Juniperus procera
KW  - Nitrospirae
KW  - Olea europaea
PB  - MDPI AG
N1  - Export Date: 12 October 2020
M3  - Article
DB  - Scopus
C7  - 4976
LA  - English
N1  - Correspondence Address: Abebe, G.; The United Graduate School of Agricultural Sciences, Tottori University, 4-101 Koyama-minami, Japan; email: gabebe233@gmail.com
UR  - https://www.scopus.com/inward/record.uri?eid=2-s2.0-85086928143&doi=10.3390%2fsu12124976&partnerID=40&md5=de608771a44d498cf2c04cee75c31866
ER  - 

TY  - JOUR
TI  - Comparison of endophytic Colonization of Bulgarian variety of tobacco by enthomopathogenic Fungi-Beauveria bassiana and Beauveria brongniartii
T2  - Ecologia Balkanica
J2  - Ecol. Balk.
VL  - 12
IS  - 1
SP  - 31
EP  - 40
PY  - 2020
SN  - 13140213 (ISSN) 
AU  - Petkova, M.K.
AU  - Spasova-Apostolova, V.V.
AU  - Masheva, V.B.
AU  - Tahsin, N.T.
AD  - Agricultural University, Faculty of Plant Protection and Agroecology, Department of Microbiology and Environmental Biotechnology, Plovdiv, 4000, Bulgaria
AD  - Tobacco and Tobacco Products Institute, Department of Breeding and Seed Production, Markovo, 4108, Bulgaria
AD  - Institute of Plant Genetic Resources Konstantin Malkov, Department of Plant Genetic Resources, Sadovo, 4122, Bulgaria
AD  - Agricultural University, Faculty of Agronomy, Department of Crop Science, Plovdiv, 4000, Bulgaria
AB  - In the modern breeding programs, the application and utilization of endophytic potential of microorganism is an opportunity to reduce damage from different pests and viruses on tobacco plants. In the present study, 48 plants of 56 day seedlings of oriental tobacco (Krumovgrad 58) plants treated with 2 strains 538 and 730 of the entomopathogenic fungi Beauveria bassiana and a strain 646 of Beauveria brongniartii. Two different inoculation techniques were applied by spraying the leaves and by directly placing the inoculant in the soil near the root of the plants. In order to compare the effectiveness of the colonization techniques of different tobacco tissues roots, stems and leaves, samples were taken for analysis on 7, 21 and 28 days after inoculation. Results have proven that all three strains of Beauveria endophyticaly colonize different tobacco tissues within 28 days after inoculation. The outcomes of the present study show the potential of B. bassiana and B. brongniartii to use for prevention and protection of tobacco plants. © Ecologia Balkanica.
KW  - Beauveria bassiana
KW  - Beauveria brongniartii
KW  - Endophyte
KW  - Nicotiana tabaccum
KW  - biocontrol agent
KW  - colonization
KW  - comparative study
KW  - endophyte
KW  - entomopathogenic organism
KW  - fungus
KW  - inoculation
KW  - tobacco
KW  - Beauveria
KW  - Cordyceps bassiana
KW  - Cordyceps brongniartii
KW  - Fungi
KW  - Nicotiana
KW  - Nicotiana obtusifolia
KW  - Nicotiana tabacum
PB  - Union of Scientists in Bulgaria - Plovdiv
N1  - Export Date: 12 October 2020
M3  - Article
DB  - Scopus
LA  - English
N1  - Correspondence Address: Petkova, M.K.; Agricultural University, Faculty of Plant Protection and Agroecology, Department of Microbiology and Environmental BiotechnologyBulgaria; email: marandonova@gmail.com
UR  - https://www.scopus.com/inward/record.uri?eid=2-s2.0-85087559767&partnerID=40&md5=906f1720684e9e5b95465548c89a44db
ER  - 

TY  - JOUR
TI  - Suppression of root-knot nematode and plant growth promotion of chili (Capsicum flutescens L.) using co-inoculation of Streptomyces spp.
T2  - Biological Control
J2  - Biol. Control
VL  - 145
PY  - 2020
DO  - 10.1016/j.biocontrol.2020.104244
SN  - 10499644 (ISSN) 
AU  - Nimnoi, P.
AU  - Ruanpanun, P.
AD  - Microbiology Department, Faculty of Liberal Arts and Science, Kasetsart University, Kamphaeng Saen Campus, Nakhon Pathom, 73140, Thailand
AD  - Department of Plant Pathology, Faculty of Agriculture at Kamphaeng Saen, Kasetsart University, Kamphaeng Saen Campus, Nakhon Pathom, 73140, Thailand
AB  - Meloidogyne incognita causes significant yield reduction in the commercial chili, Capsicum frutescens L. This study evaluated the control efficiency of co-inoculation of chili with the Streptomyces spp. strains KPS-E004 and KPS-A032 on the growth and symbiotic performance of M. incognita-challenged plants. The control efficiency of co-inoculation of both strains in suppressing root-knot nematode increased up to 104.99% and 355.54% as compared to inoculation single strain of KPS-E004 and KPS-A032, respectively. The strain mixtures promoted the growth of chili by increasing the shoot and root length and the shoot and root weight by 75.47%, 88.37%, 56.78% and 141.84%, respectively, as well as improving the yield of extra-large chili by 117.90% compared to the uninoculated control. Moreover, plant nutrients (P, Ca, Mg and Fe) in chili inoculated with spores of these strains increased significantly up to 86.21%, 10.76%, 63.41% and 82.94%, respectively. Streptomyces spp. strains KPS-E004 and KPS-A032 could survive and proliferate in the soil throughout the entire 45 days of cultivation. Additionally, inoculation using a combination of both strains enhanced the ribotype richness of the bacterial composition in the soils. The results from this research suggested co-inoculation of Streptomyces spp. strains KPS-E004 and KPS-A032 could be a useful strategy for chili production under sustainable agriculture. © 2020 Elsevier Inc.
KW  - Biocontrol
KW  - Meloidogyne incognita
KW  - Nematicidal actinomycete
KW  - Plant growth promoter bacteria
KW  - Root-knot disease
PB  - Academic Press Inc.
N1  - Export Date: 12 October 2020
M3  - Article
DB  - Scopus
C7  - 104244
N1  - CODEN: BCIOE
LA  - English
N1  - Correspondence Address: Ruanpanun, P.; Department of Plant Pathology, Faculty of Agriculture at Kamphaeng Saen, Kasetsart University, Kamphaeng Saen Campus, Thailand; email: pornthip374@hotmail.com
UR  - https://www.scopus.com/inward/record.uri?eid=2-s2.0-85081670810&doi=10.1016%2fj.biocontrol.2020.104244&partnerID=40&md5=f0e972d791455078a1bea4487cd4f63e
ER  - 

TY  - JOUR
TI  - Τhe Nematicidal Potential of Bioactive Streptomyces Strains Isolated from Greek Rhizosphere Soils Tested on Arabidopsis Plants of Varying Susceptibility to Meloidogyne spp.
T2  - Plants
J2  - Plants
VL  - 9
IS  - 6
PY  - 2020
DO  - 10.3390/plants9060699
SN  - 22237747 (ISSN) 
AU  - Meidani, C.
AU  - Savvidis, A.
AU  - Lampropoulou, E.
AU  - Sagia, A.
AU  - Katsifas, E.
AU  - Monokrousos, N.
AU  - Hatzinikolaou, D.G.
AU  - Karagouni, A.D.
AU  - Giannoutsou, E.
AU  - Adamakis, I.-D.S.
AU  - Ntalli, N.G.
AD  - Department of Botany, Faculty of Biology, National and Kapodistrian University of Athens, Athens, 157 84, Greece
AD  - Department of Science and Technology, International Hellenic University, Thessaloniki, 57001, Greece
AD  - Department of Pesticides Control and Phytopharmacy, Benaki Phytopathological Institute, Athens, 14561, Greece
AB  - A total of 461 indigenous Streptomycetes strains recovered from various Greek rhizosphere habitats were tested for their bioactivity. All isolates were examined for their ability to suppress the growth of 12 specific target microorganisms. Twenty-six were found to exert antimicrobial activity and were screened for potential nematicidal action. S. monomycini ATHUBA 220, S. colombiensis ATHUBA 438, S. colombiensis ATHUBA 431, and S. youssoufensis ATHUBA 546 were proved to have a nematicidal effect and thus were further sequenced. Batch culture supernatants and solvent extracts were assessed for paralysis on Meloidogyne javanica and Meloidogyne incognita second-stage juveniles (J2). The solvent extracts of S. monomycini ATHUBA 220 and S. colombiensis ATHUBA 438 had the highest paralysis rates, so these Streptomycetes strains were further on tested for nematodes’ biological cycle arrest on two Arabidopsis thaliana plants; the wild type (Col-0) and the katanin mutant fra2, which is susceptible to M. incognita. Interestingly, S. monomycini ATHUBA 220 and S. colombiensis ATHUBA 438 were able to negatively affect the M. incognita biological cycle in Col-0 and fra2 respectively, and increased growth in Col-0 upon M. incognita infection. However, they were ineffective against M. javanica. Fra2 plants were also proved susceptible to M. javanica infestation, with a reduced growth upon treatments with the Streptomyces strains. The nematicidal action and the plant-growth modulating abilities of the selected Streptomycetes strains are discussed. © 2020 by the authors.
KW  - Arabidopsis thaliana
KW  - Growth promotion
KW  - Katanin mutants
KW  - Meloidogyne spp
KW  - Nematicides
KW  - Streptomyces
PB  - MDPI AG
N1  - Export Date: 12 October 2020
M3  - Article
DB  - Scopus
C7  - 699
LA  - English
N1  - Correspondence Address: Karagouni, A.D.; Department of Botany, Faculty of Biology, National and Kapodistrian University of AthensGreece; email: akar@biol.uoa.gr
UR  - https://www.scopus.com/inward/record.uri?eid=2-s2.0-85085874598&doi=10.3390%2fplants9060699&partnerID=40&md5=93e0adea9b5205c5c95eecb2661d1311
ER  - 

TY  - JOUR
TI  - The proportion of soil-borne pathogens increases with warming at the global scale
T2  - Nature Climate Change
J2  - Nat. Clim. Change
VL  - 10
IS  - 6
SP  - 550
EP  - 554
PY  - 2020
DO  - 10.1038/s41558-020-0759-3
SN  - 1758678X (ISSN) 
AU  - Delgado-Baquerizo, M.
AU  - Guerra, C.A.
AU  - Cano-Díaz, C.
AU  - Egidi, E.
AU  - Wang, J.-T.
AU  - Eisenhauer, N.
AU  - Singh, B.K.
AU  - Maestre, F.T.
AD  - Departamento de Sistemas Físicos, Químicos y Naturales, Universidad Pablo de Olavide, Sevilla, Spain
AD  - German Centre for Integrative Biodiversity Research (iDiv) Halle–Jena–Leipzig, Leipzig, Germany
AD  - Institute of Biology, Martin-Luther University Halle–Wittenberg, Halle (Saale), Germany
AD  - Departamento de Biología y Geología, Física y Química Inorgánica, Escuela Superior de Ciencias Experimentales y Tecnología, Universidad Rey Juan Carlos, Móstoles, Spain
AD  - Global Centre for Land-Based Innovation, Western Sydney University, Penrith, NSW, Australia
AD  - Hawkesbury Institute for the Environment, Western Sydney University, Penrith, NSW, Australia
AD  - State Key Laboratory of Urban and Regional Ecology, Research Center for Eco-Environmental Sciences, Chinese Academy of Sciences, Beijing, China
AD  - Institute of Biology, Leipzig University, Leipzig, Germany
AD  - Instituto Multidisciplinar para el Estudio del Medio ‘Ramón Margalef’, Universidad de Alicante, Alicante, Spain
AD  - Departamento de Ecología, Universidad de Alicante, Alicante, Spain
AB  - Understanding the present and future distribution of soil-borne plant pathogens is critical to supporting food and fibre production in a warmer world. Using data from a global field survey and a nine-year field experiment, we show that warmer temperatures increase the relative abundance of soil-borne potential fungal plant pathogens. Moreover, we provide a global atlas of these organisms along with future distribution projections under different climate change and land-use scenarios. These projections show an overall increase in the relative abundance of potential plant pathogens worldwide. This work advances our understanding of the global distribution of potential fungal plant pathogens and their sensitivity to ongoing climate and land-use changes, which is fundamental to reduce their incidence and impacts on terrestrial ecosystems globally. © 2020, The Author(s), under exclusive licence to Springer Nature Limited.
KW  - climate change
KW  - field survey
KW  - global warming
KW  - land use change
KW  - pathogen
KW  - soil microorganism
KW  - terrestrial ecosystem
PB  - Nature Research
N1  - Cited By :3
N1  - Export Date: 12 October 2020
M3  - Article
DB  - Scopus
LA  - English
N1  - Correspondence Address: Delgado-Baquerizo, M.; Departamento de Sistemas Físicos, Químicos y Naturales, Universidad Pablo de OlavideSpain; email: m.delgadobaquerizo@gmail.com
UR  - https://www.scopus.com/inward/record.uri?eid=2-s2.0-85084469410&doi=10.1038%2fs41558-020-0759-3&partnerID=40&md5=60c2316df06f1da1e59d1f6af7505c52
ER  - 

TY  - JOUR
TI  - Arbuscular mycorrhizal fungi associated with Phoenix dactylifera L. grown in Tunisian Sahara oases of different salinity levels
T2  - Symbiosis
J2  - Symbiosis
VL  - 81
IS  - 2
SP  - 173
EP  - 186
PY  - 2020
DO  - 10.1007/s13199-020-00692-x
SN  - 03345114 (ISSN) 
AU  - Chebaane, A.
AU  - Symanczik, S.
AU  - Oehl, F.
AU  - Azri, R.
AU  - Gargouri, M.
AU  - Mäder, P.
AU  - Mliki, A.
AU  - Fki, L.
AD  - Laboratoire des Biotechnologies Végétales Appliquées à l’Amélioration des Cultures, Département des Sciences de la Vie, Faculté des Sciences de Sfax, Route de la Soukra km 4, 3038 Sfax, Tunisia
AD  - Laboratoire de Physiologie Moléculaire des Plantes, Centre de Biotechnologie de Borj Cedria, BP 901, Hammam-Lif, 2050, Tunisia
AD  - Research Institute of Organic Agriculture (FiBL), Ackerstrasse 113, Frick, 5070, Switzerland
AD  - Agroscope, Competence Division for Plants and Plant Products, Ecotoxicology, Müller-Thurgau-Strasse 29, Wädenswil, CH-8820, Switzerland
AB  - Soil salinity continuously threatens the sustainability of several economically strategic crop production systems in Tunisia, especially in the arid and Saharan areas. In addition, it also affects microbial populations associated with the roots of crop plants, which are known to contribute efficiently to crop’s productivity and adaptation to environmental stresses. In this respect, the effect of soil salinity on arbuscular mycorrhizal fungi (AMF) associated with date palm (Phoenix dactylifera L.), the flagship crop of Tunisian oases, is still rarely studied. The present work is the first investigation of the colonization of date palm roots by AMF and the production of easily-extractable glomalin related soil protein (EE-GRSP) in different date palm plantations where soils present high salinity rates up to 7.6 dS m−1. The results revealed a negative correlation between soil salinity and the intensity of mycorrhization on one hand but a positive correlation between soil salinity and EE-GRSP and spore density on the other hand. This suggests that the production of EE-GRSP might be involved in the tolerance of AMF to elevated salinity in the soil. In addition, four AMF species, identified based on spore morphology and molecular phylogenetic analyses, have been recovered in single spore derived cultures, namely Albahypha drummondii, Dominikia disticha, Funneliformis coronatus and Rhizoglomus irregulare. The investigation of the current mycorrhizal status of date palm roots and rhizosphere soil EE-GRSP concentrations along a salinity gradient on one side and isolation and identification of AMF strains native to Tunisian oases ecosystems one the other represent first steps towards the development of sustainable agricultural practices in this region where salinity is the main production-limiting factor. © 2020, Springer Nature B.V.
KW  - Arbuscular mycorrhizal fungi
KW  - Date palm
KW  - Glomalin
KW  - Oases ecosystem
KW  - Salinity
KW  - agricultural practice
KW  - alternative agriculture
KW  - arbuscular mycorrhiza
KW  - colonization
KW  - crop plant
KW  - crop production
KW  - fungus
KW  - monocotyledon
KW  - rhizosphere
KW  - root system
KW  - salinity
KW  - Sahara
KW  - Tunisia
KW  - Fungi
KW  - Phoenix dactylifera
PB  - Springer
N1  - Export Date: 12 October 2020
M3  - Article
DB  - Scopus
N1  - CODEN: SYMBE
LA  - English
N1  - Correspondence Address: Symanczik, S.; Research Institute of Organic Agriculture (FiBL), Ackerstrasse 113, Switzerland; email: sarah.symanczik@fibl.org
UR  - https://www.scopus.com/inward/record.uri?eid=2-s2.0-85087561059&doi=10.1007%2fs13199-020-00692-x&partnerID=40&md5=2667f59b51295db2b43e17b2adaa713a
ER  - 

TY  - JOUR
TI  - Trichoderma: The “secrets” of a multitalented biocontrol agent
T2  - Plants
J2  - Plants
VL  - 9
IS  - 6
SP  - 1
EP  - 25
PY  - 2020
DO  - 10.3390/plants9060762
SN  - 22237747 (ISSN) 
AU  - Sood, M.
AU  - Kapoor, D.
AU  - Kumar, V.
AU  - Sheteiwy, M.S.
AU  - Ramakrishnan, M.
AU  - Landi, M.
AU  - Araniti, F.
AU  - Sharma, A.
AD  - School of Bioengineering and Biosciences, Lovely Professional University, Jalandhar-Delhi G.T. Road (NH-1), Phagwara, Punjab  144411, India
AD  - School of Agriculture, Lovely Professional University, Delhi-Jalandhar Highway, Phagwara, Punjab  144411, India
AD  - Department of Agronomy, Faculty of Agriculture, Mansoura University, Mansoura, 35516, Egypt
AD  - State Key Laboratory of Subtropical Silviculture, Zhejiang A&F University, Hangzhou, 311300, China
AD  - Department of Agriculture, University of Pisa, Pisa, I-56124, Italy
AD  - CIRSEC, Centre for Climatic Change Impact, University of Pisa, Via del Borghetto 80, Pisa, I-56124, Italy
AD  - Dipartimento AGRARIA, Università Mediterranea di Reggio Calabria, Località Feo di Vito, SNC, Reggio Calabria, I-89124, Italy
AB  - The plant-Trichoderma-pathogen triangle is a complicated web of numerous processes. Trichoderma spp. are avirulent opportunistic plant symbionts. In addition to being successful plant symbiotic organisms, Trichoderma spp. also behave as a low cost, effective and ecofriendly biocontrol agent. They can set themselves up in various patho-systems, have minimal impact on the soil equilibrium and do not impair useful organisms that contribute to the control of pathogens. This symbiotic association in plants leads to the acquisition of plant resistance to pathogens, improves developmental processes and yields and promotes absorption of nutrient and fertilizer use efficiency. Among other biocontrol mechanisms, antibiosis, competition and mycoparasitism are among the main features through which microorganisms, including Thrichoderma, react to the presence of other competitive pathogenic organisms, thereby preventing or obstructing their development. Stimulation of every process involves the biosynthesis of targeted metabolites like plant growth regulators, enzymes, siderophores, antibiotics, etc. This review summarizes the biological control activity exerted by Trichoderma spp. and sheds light on the recent progress in pinpointing the ecological significance of Trichoderma at the biochemical and molecular level in the rhizosphere as well as the benefits of symbiosis to the plant host in terms of physiological and biochemical mechanisms. From an applicative point of view, the evidence provided herein strongly supports the possibility to use Trichoderma as a safe, ecofriendly and effective biocontrol agent for different crop species. © 2020 by the authors. Licensee MDPI, Basel, Switzerland.
KW  - Abiotic stress tolerance
KW  - Antagonism
KW  - Antibiosis
KW  - Biocontrol
KW  - Fungi
KW  - Mycoparasitism
KW  - Pathogen
KW  - Symbiosis
PB  - MDPI AG
N1  - Cited By :1
N1  - Export Date: 12 October 2020
M3  - Review
DB  - Scopus
C7  - 762
LA  - English
N1  - Correspondence Address: Landi, M.; Department of Agriculture, University of Pisa, CIRSEC, Centre for Climatic Change Impact, University of Pisa, State Key Laboratory of Subtropical Silviculture, Zhejiang A&F University, Via del Borghetto 80, Italy; email: marco.landi@unipi.it
UR  - https://www.scopus.com/inward/record.uri?eid=2-s2.0-85086646046&doi=10.3390%2fplants9060762&partnerID=40&md5=c277b8fa411f632d16a76444c00e66a4
ER  - 

TY  - JOUR
TI  - Rhizospheric Organic Acids as Biostimulants: Monitoring Feedbacks on Soil Microorganisms and Biochemical Properties
T2  - Frontiers in Plant Science
J2  - Front. Plant Sci.
VL  - 11
PY  - 2020
DO  - 10.3389/fpls.2020.00633
SN  - 1664462X (ISSN) 
AU  - Macias-Benitez, S.
AU  - Garcia-Martinez, A.M.
AU  - Caballero Jimenez, P.
AU  - Gonzalez, J.M.
AU  - Tejada Moral, M.
AU  - Parrado Rubio, J.
AD  - Departamento de Bioquímica y Biología Molecular, Facultad de Farmacia, Universidad de Sevilla, Seville, Spain
AD  - Instituto de Recursos Naturales y Agrobiología de Sevilla, Consejo Superior de Investigaciones Científicas, Seville, Spain
AD  - Departamento de Cristalografía, Mineralogía y Química Agrícola, E.T.S.I.A, Universidad de Sevilla, Seville, Spain
AB  - The biostimulant potential of three different organic acids (OAs) present in the rhizosphere, specifically lactic, oxalic, and citric acids, have been studied. The results showed a rapid and complete metabolism of these three acids with soil microorganisms using them as a source of carbon and energy. Biostimulation was confirmed by soil biochemical studies which showed an increase in enzymatic activities, such as dehydrogenase and phosphatase, lactic and citric acids being those that produced the greatest biostimulation. With regard to microbiota composition, amplicon sequencing of the 16S rRNA gene showed changes in the structure of soil microbial communities. Applying OAs produced a decrease in richness and diversity indices, inducing specific changes in the structure of the microbiological communities. Applying lactic acid induced rapid changes in microbiota composition at both phylum and family taxonomic levels, favoring the proliferation of microorganisms involved in its degradation and soil fertility, such as the genus Bacillus and the family Micrococcaceae. Once the lactic acid was degraded, the biodiversity tended to return to similar phyla, but specific distinctive families and genera remained, leaving a pattern of induction of taxa described as plant growth-promoting bacteria (PGPB), such as the Sinorhizobium and Lysobacter genera, and the Pseudomonaceae family. Similar behavior was found with citric acid, which favored the proliferation and dominance of microorganisms of the Clostridiaceae family, involved in its degradation, as well as microorganisms of both the Micrococcaceae and Pseudomonadaceae families which were found on day 7, leaving a similar pattern of induction as that found after the mineralization of lactic acid. On the other hand, oxalic acid induced long-lasting changes in the bacterial community composition. This was characterized by an increase in the proportion of the Burkholderiales order, which includes microorganisms involved in the degradation of this acid and microorganisms described as PGPB. This study presents evidence supporting the use of OAs as potential soil fertility inducers, due both to their effects in enhancing the dominance of taxa described as PGPB and to their stimulating soil microbial activity. © Copyright © 2020 Macias-Benitez, Garcia-Martinez, Caballero Jimenez, Gonzalez, Tejada Moral and Parrado Rubio.
KW  - biodiversity
KW  - DNA metabarcoding
KW  - edaphic biostimulation
KW  - organic acids
KW  - PGPB
PB  - Frontiers Media S.A.
N1  - Export Date: 12 October 2020
M3  - Article
DB  - Scopus
C7  - 633
LA  - English
N1  - Correspondence Address: Parrado Rubio, J.; Departamento de Bioquímica y Biología Molecular, Facultad de Farmacia, Universidad de SevillaSpain; email: parrado@us.es
UR  - https://www.scopus.com/inward/record.uri?eid=2-s2.0-85086404165&doi=10.3389%2ffpls.2020.00633&partnerID=40&md5=7d34f9ed6662b02257aaf3fcb6272837
ER  - 

TY  - JOUR
TI  - Indigenous Bacteria Have High Potential for Promoting Salix integra Thunb. Remediation of Lead-Contaminated Soil by Adjusting Soil Properties
T2  - Frontiers in Microbiology
J2  - Front. Microbiol.
VL  - 11
PY  - 2020
DO  - 10.3389/fmicb.2020.00924
SN  - 1664302X (ISSN) 
AU  - Niu, X.
AU  - Zhou, J.
AU  - Wang, X.
AU  - Su, X.
AU  - Du, S.
AU  - Zhu, Y.
AU  - Yang, J.
AU  - Huang, D.
AD  - College of Landscape Architecture and Tourism, Hebei Agricultural University, Baoding, China
AD  - College of Forestry, Hebei Agricultural University, Baoding, China
AB  - Salix integra Thunb., a fast-growing woody plant species, has been used for phytoremediation in recent years. However, little knowledge is available regarding indigenous soil microbial communities associated with the S. integra phytoextraction process. In this study, we used an Illumina MiSeq platform to explore the indigenous microbial composition after planting S. integra at different lead (Pb) contamination levels: no Pb, low Pb treatment (Pb 500 mg kg–1), and high Pb treatment (Pb 1500 mg kg–1). At the same time, the soil properties and their relationship with the bacterial communities were analyzed. The results showed that Pb concentration was highest in the root reaching at 3159.92 ± 138.98 mg kg–1 under the high Pb treatment. Planting S. integra decreased the total Pb concentration by 84.61 and 29.24 mg kg–1, and increased the acid-soluble Pb proportion by 1.0 and 0.75% in the rhizosphere and bulk soil under the low Pb treatment compared with unplanted soil, respectively. However, it occurred only in the rhizosphere soil under the high Pb treatment. The bacterial community structure and microbial metabolism were related to Pb contamination levels and planting of S. integra, while the bacterial diversity was only affected by Pb contamination levels. The dominant microbial species were similar, but their relative abundance shifted in different treatments. Most of the specific bacterial assemblages whose relative abundances were promoted by root activity and/or Pb contamination were suitable for use in plant-microbial combination remediation, especially many genera coming from Proteobacteria. Redundancy analysis (RDA) showed available nitrogen and pH having a significant effect on the bacteria relating to phytoremediation. The results indicated that indigenous bacteria have great potential in the application of combined S. integra-microbe remediation of lead-contaminated soil by adjusting soil properties. © Copyright © 2020 Niu, Zhou, Wang, Su, Du, Zhu, Yang and Huang.
KW  - bacterial community
KW  - Pb contamination
KW  - plant-microbe combined remediation
KW  - redundancy analysis
KW  - soil properties
KW  - lead
KW  - phytohormone
KW  - RNA 16S
KW  - amino acid metabolism
KW  - Article
KW  - bioinformatics
KW  - community structure
KW  - controlled study
KW  - DNA extraction
KW  - fractionation
KW  - gene sequence
KW  - high throughput sequencing
KW  - microbial community
KW  - microbial diversity
KW  - microbial metabolism
KW  - nonhuman
KW  - oral glucose tolerance test
KW  - pH
KW  - photosynthesis
KW  - phytoremediation
KW  - plant growth
KW  - plant root
KW  - plant tissue
KW  - polymerase chain reaction
KW  - pyrosequencing
KW  - rhizosphere
KW  - soil analysis
KW  - soil microflora
KW  - soil pollution
KW  - soil property
PB  - Frontiers Media S.A.
N1  - Export Date: 12 October 2020
M3  - Article
DB  - Scopus
C7  - 924
LA  - English
N1  - Correspondence Address: Huang, D.; College of Landscape Architecture and Tourism, Hebei Agricultural UniversityChina; email: ylzhj@hebau.edu.cn
UR  - https://www.scopus.com/inward/record.uri?eid=2-s2.0-85085875281&doi=10.3389%2ffmicb.2020.00924&partnerID=40&md5=cd8da4632aeb295c1ed6ac886714d3c4
ER  - 

TY  - JOUR
TI  - Bacteria from native soil in combination with arbuscular mycorrhizal fungi augment wheat yield and biofortification
T2  - Plant Physiology and Biochemistry
J2  - Plant Physiol. Biochem.
VL  - 150
SP  - 222
EP  - 233
PY  - 2020
DO  - 10.1016/j.plaphy.2020.02.039
SN  - 09819428 (ISSN) 
AU  - Yadav, R.
AU  - Ror, P.
AU  - Rathore, P.
AU  - Ramakrishna, W.
AD  - Department of Biochemistry, Central University of Punjab, India
AB  - Plant growth promoting bacteria (PGPB) have been used to enhance crop productivity. The effect of native PGPB and arbuscular mycorrhizal (AM) fungi in combination on wheat yield, biofortification and soil enzymatic activity is a relatively unexplored area. Twenty seven bacterial isolates from three different soils were characterized for their plant growth promoting traits. A total of three native and five non-native bacteria were used with and without arbuscular mycorrhizal (AM) fungi in an open greenhouse pot experiment with two wheat varieties to evaluate their effect on wheat yield, nutrient uptake, and soil health parameters. Wheat plants subjected to native PGPB (CP4) (Bacillus subtilis) and AM fungi treatment gave the best results with reference to macronutrient (nitrogen and phosphorus), micronutrient (iron and zinc) content in wheat grains and yield-related parameters, including thousand grain weight, number of grains per spike and total tillers per plant in both wheat cultivars. Treatment with CP4 and CP4 plus AM fungi enhanced total chlorophyll in wheat leaves indicating higher photosynthetic activity. Significant improvement in soil health-related parameters, including soil organic matter and dehydrogenase activity, was observed. Significant correlation among grain yield-related parameters, nutrient enhancement, and soil health parameters was observed in PGPB and AM fungi treated plants, especially HD-3086. These results provide a roadmap for utilizing native PGPB and AM fungi for enhancing wheat production in Punjab state of India and exploring their utility in other parts of the country with different soil and environmental conditions. © 2020 Elsevier Masson SAS
KW  - Chlorophyll
KW  - Grain protein
KW  - Nutrient content
KW  - Plant growth promoting bacteria
KW  - Soil health
KW  - bacterial phenomena and functions
KW  - biofortification
KW  - fungus
KW  - India
KW  - microbiology
KW  - mycorrhiza
KW  - physiology
KW  - plant root
KW  - wheat
KW  - Bacterial Physiological Phenomena
KW  - Biofortification
KW  - Fungi
KW  - India
KW  - Mycorrhizae
KW  - Plant Roots
KW  - Soil Microbiology
KW  - Triticum
PB  - Elsevier Masson SAS
N1  - Export Date: 12 October 2020
M3  - Article
DB  - Scopus
N1  - CODEN: PPBIE
C2  - 32155450
LA  - English
N1  - Correspondence Address: Ramakrishna, W.India; email: rk.wusirika@cup.edu.in
UR  - https://www.scopus.com/inward/record.uri?eid=2-s2.0-85081011316&doi=10.1016%2fj.plaphy.2020.02.039&partnerID=40&md5=f6f42a0b328291733d780e46466be3ce
ER  - 

TY  - JOUR
TI  - Different effects of soil fertilization on bacterial community composition in the penicillium canescens hyphosphere and in bulk soil
T2  - Applied and Environmental Microbiology
J2  - Appl. Environ. Microbiol.
VL  - 86
IS  - 10
PY  - 2020
DO  - 10.1128/AEM.02969-19
SN  - 00992240 (ISSN) 
AU  - Zhang, Y.
AU  - Hao, X.
AU  - Garcia-Lemos, A.M.
AU  - Nunes, I.
AU  - Nicolaisen, M.H.
AU  - Nybroe, O.
AD  - Section for Microbial Ecology and Biotechnology, Department of Plant and Environmental Sciences, University of Copenhagen, Frederiksberg C, Denmark
AD  - State Key Laboratory of Agricultural Microbiology, Key Laboratory of Arable Land Conservation (Middle and Lower Reaches of Yangtze River), Ministry of Agriculture, College of Resources and Environment, Huazhong Agricultural University, Wuhan, China
AD  - Microbiomics and Microbe Discovery, Novozymes A/S, Kongens Lyngby, Denmark
AB  - This study investigated the effects of long-term soil fertilization on the composition and potential for phosphorus (P) and nitrogen (N) cycling of bacterial communities associated with hyphae of the P-solubilizing fungus Penicillium canescens. Using a baiting approach, hyphosphere bacterial communities were recovered from three soils that had received long-term amendment in the field with mineral or mineral plus organic fertilizers. P. canescens hyphae recruited bacterial communities with a decreased diversity and an increased abundance of Proteobacteria relative to what was observed in soil communities. As core bacterial taxa, Delftia and Pseudomonas spp. were present in all hyphosphere samples irrespective of soil fertilization. However, the type of fertilization showed significant impacts on the diversity, composition, and distinctive taxa/operational taxonomic units (OTUs) of hyphosphere communities. The soil factors P (Olsen method), exchangeable Mg, exchangeable K, and pH were important for shaping soil and hyphosphere bacterial community compositions. An increased relative abundance of organic P metabolism genes was found in hyphosphere communities from soil that had not received P fertilizers, which could indicate P limitation near the fungal hyphae. Additionally, P. canescens hyphae recruited bacterial communities with a higher abundance of N fixation genes than found in soil communities, which might imply a role of hyphosphere communities for fungal N nutrition. Furthermore, the relative abundances of denitrification genes were greater in several hyphosphere communities, indicating an at least partly anoxic microenvironment with a high carbon-to-N ratio around the hyphae. In conclusion, soil fertilization legacy shapes P. canescens hyphosphere microbiomes and their functional potential related to P and N cycling. IMPORTANCE P-solubilizing Penicillium strains are introduced as biofertilizers to agricultural soils to improve plant P nutrition. Currently, little is known about the ecology of these biofertilizers, including their interactions with other soil microorganisms. This study shows that communities dominated by Betaproteobacteria and Gammaproteobacteria colonize P. canescens hyphae in soil and that the compositions of these communities depend on the soil conditions. The potential of these communities for N and organic P cycling is generally higher than that of soil communities. The high potential for organic P metabolism might complement the ability of the fungus to solubilize inorganic P, and it points to the hyphosphere as a hot spot for P metabolism. Furthermore, the high potential for N fixation could indicate that P. canescens recruits bacteria that are able to improve its N nutrition. Hence, this community study identifies functional groups relevant for the future optimization of next-generation biofertilizer consortia for applications in soil. © 2020 American Society for Microbiology.
KW  - Bacterial communities
KW  - Baiting microcosm
KW  - Filamentous fungi
KW  - Long-term soil fertilization
KW  - Phosphorus and nitrogen cycling genes
KW  - Soil fungi
KW  - Soil microbiology
KW  - Agricultural robots
KW  - Bacteriology
KW  - Fertilizers
KW  - Forestry
KW  - Genes
KW  - Metabolism
KW  - Nutrition
KW  - Soils
KW  - Agricultural soils
KW  - Bacterial community
KW  - Bacterial community composition
KW  - Gammaproteobacteria
KW  - Organic fertilizers
KW  - Penicillium canescens
KW  - Penicillium strains
KW  - Soil micro-organisms
KW  - Bacteria
KW  - bacterium
KW  - biofertilizer
KW  - community structure
KW  - denitrification
KW  - fertilizer application
KW  - fungus
KW  - metabolism
KW  - microbial community
KW  - nitrogen cycle
KW  - phosphorus cycle
KW  - soil microorganism
KW  - Bacteria (microorganisms)
KW  - Betaproteobacteria
KW  - Delftia
KW  - Fungi
KW  - Gammaproteobacteria
KW  - Otus
KW  - Penicillium
KW  - Penicillium canescens
KW  - Proteobacteria
KW  - Pseudomonas
PB  - American Society for Microbiology
N1  - Export Date: 12 October 2020
M3  - Article
DB  - Scopus
C7  - e02969
N1  - CODEN: AEMID
C2  - 32144110
LA  - English
N1  - Correspondence Address: Nybroe, O.; Section for Microbial Ecology and Biotechnology, Department of Plant and Environmental Sciences, University of CopenhagenDenmark; email: oln@plen.ku.dk
UR  - https://www.scopus.com/inward/record.uri?eid=2-s2.0-85084271468&doi=10.1128%2fAEM.02969-19&partnerID=40&md5=824f3b10ff961b55801f612c22aa4a54
ER  - 

TY  - JOUR
TI  - Organism migration in soils: Should we be so comfortable with diagnosing ancient infectious diseases?
T2  - International Journal of Osteoarchaeology
J2  - Int. J. Osteoarchaeol.
VL  - 30
IS  - 3
SP  - 297
EP  - 306
PY  - 2020
DO  - 10.1002/oa.2855
SN  - 1047482X (ISSN) 
AU  - Lawler, D.F.
AU  - Tangredi, B.P.
AU  - Widga, C.C.
AD  - Research and Collections Center, Illinois State Museum, Springfield, IL, United States
AD  - Pacific Marine Mammal Center, Laguna Beach, CA, United States
AD  - Center for American Archaeology, Kampsville, IL, United States
AD  - Sustainable Agriculture Program, Green Mountain College, Poultney, VT, United States
AD  - Center of Excellence in Paleontology, East Tennessee State University, Johnson City, TN, United States
AB  - Studies of the ancient history of infectious diseases have been facilitated greatly by development of a succession of novel analytical methods. In particular, laboratory analytical methods that are based on high-throughput ancient deoxyribonucleic acid sequencing have received considerable attention in this respect. Even so, significant environmental caveats remain. There are many means by which microbes move through soil, often fairly readily. Thus, the depositional component of the postmortem environment, especially with respect to unshielded animal or human remains, is a fertile arena for many microbes that can contaminate archaeological specimens well after deposition and decay of soft tissues. The huge number of pathogenic and nonpathologic genera and species clearly dictate renewed interest and research into the long-term biological activities of soil-covered remains. In a tuberculosis context, we focus on various depositional concerns and limitations, such as contamination prior to archaeological discovery (perhaps many years prior), various means of microorganism movement in soil, the influence of these factors on differential diagnosis, and real hazards for misinterpretation of investigational results. © 2020 John Wiley & Sons, Ltd.
KW  - diagnostic methods validation
KW  - Mycobacterium complex
KW  - tuberculosis
KW  - tuberculosis archaeology
PB  - John Wiley and Sons Ltd
N1  - Export Date: 12 October 2020
M3  - Article
DB  - Scopus
N1  - CODEN: IJOHE
LA  - English
N1  - Correspondence Address: Lawler, D.F.; Research and Collections Center, Illinois State Museum, Pacific Marine Mammal Center, Center for American ArchaeologyUnited States; email: dlawler11@yahoo.com
UR  - https://www.scopus.com/inward/record.uri?eid=2-s2.0-85078763670&doi=10.1002%2foa.2855&partnerID=40&md5=359c9cfa0620dfb308044eda5696e402
ER  - 

TY  - JOUR
TI  - Phytoremediation: A multidisciplinary approach to clean up heavy metal contaminated soil
T2  - Environmental Technology and Innovation
J2  - Environ. Technol. Innov.
VL  - 18
PY  - 2020
DO  - 10.1016/j.eti.2020.100774
SN  - 23521864 (ISSN) 
AU  - Shah, V.
AU  - Daverey, A.
AD  - School of Environment and Natural Resources, Doon University, Dehradun, Uttarakhand  248012, India
AB  - Environmental pollution due to heavy metals is a growing concern worldwide. Human activities such as industrial discharge, mining, smelting, hazardous solid waste disposal, etc. mainly contribute heavy metals to the soil. Persisting heavy metals in the soil can be taken up by plant tissues and can enter the biosphere and aggregate up in the trophic levels of the food web. Several physical, chemical and biological remediation techniques (in-situ as well as ex-situ) are available for the cleanup of heavy metal contaminated soil. Phytoremediation is the most sustainable (economical and eco-friendly) technique among these. Though, phytoremediation is less efficient than physical methods, it is still in the developmental stage and therefore, redirection of research activities for its commercial use is needed. This review summarizes the roles of soil chemistry, plant physiology and microbiology (plant-microbiology interaction) in assisting the phytoremediation of heavy metal contaminated soil. The limitations and future directions towards sustainable phytoremediation are also discussed in this review. © 2020 Elsevier B.V.
KW  - Heavy metals
KW  - Phytoextraction
KW  - Phytoremediation
KW  - Plant microorganism interaction
KW  - Soil chemistry
KW  - Soil contamination
PB  - Elsevier B.V.
N1  - Cited By :12
N1  - Export Date: 12 October 2020
M3  - Review
DB  - Scopus
C7  - 100774
LA  - English
N1  - Correspondence Address: Daverey, A.; School of Environment and Natural Resources, Doon UniversityIndia; email: achlesh.senr@doonuniversity.ac.in
UR  - https://www.scopus.com/inward/record.uri?eid=2-s2.0-85082685690&doi=10.1016%2fj.eti.2020.100774&partnerID=40&md5=e517b031e5d946f5e17c1c5cfcec47e7
ER  - 

TY  - JOUR
TI  - Everything you must know about Azospirillum and its impact on agriculture and beyond
T2  - Biology and Fertility of Soils
J2  - Biol. Fertil. Soils
VL  - 56
IS  - 4
SP  - 461
EP  - 479
PY  - 2020
DO  - 10.1007/s00374-020-01463-y
SN  - 01782762 (ISSN) 
AU  - Cassán, F.
AU  - Coniglio, A.
AU  - López, G.
AU  - Molina, R.
AU  - Nievas, S.
AU  - de Carlan, C.L.N.
AU  - Donadio, F.
AU  - Torres, D.
AU  - Rosas, S.
AU  - Pedrosa, F.O.
AU  - de Souza, E.
AU  - Zorita, M.D.
AU  - de-Bashan, L.
AU  - Mora, V.
AD  - Laboratorio de Fisiología Vegetal y de la Interacción Planta-Microorganismo, Universidad Nacional de Río Cuarto, Córdoba, Argentina
AD  - Department of Biochemistry and Molecular Biology, Federal University of Paraná, Curitiba, PR, Brazil
AD  - Facultad de Agronomía, Universidad Nacional de La Pampa, Santa Rosa, La Pampa, Argentina
AD  - Environmental Microbiology Group, Northwestern Center for Biological Research (CIBNOR), La Paz, Mexico
AD  - The Bashan Institute of Science, Auburn, AL, United States
AD  - Department of Entomology and Plant Pathology, Auburn University, Auburn, AL, United States
AB  - Azospirillum is one of the most studied plant growth-promoting bacteria (PGPB); it represents a common model for plant-bacterial interactions. While Azospirillum brasilense is the species that is most widely known, at least 22 species, including 17 firmly validated species, have been identified, isolated from agricultural soils as well as habitats as diverse as contaminated soils, fermented products, sulfide springs, and microbial fuel cells. Over the last 40 years, studies on Azospirillum-plant interactions have introduced a wide array of mechanisms to demonstrate the beneficial impacts of this bacterium on plant growth. Multiple phytohormones, plant regulators, nitrogen fixation, phosphate solubilization, a variety of small-sized molecules and enzymes, enhanced membrane activity, proliferation of the root system, enhanced water and mineral uptake, mitigation of environmental stressors, and competition against pathogens have been studied, leading to the concept of the Multiple Mechanisms Hypothesis. This hypothesis is based on the assumption that no single mechanism is involved in the promotion of plant growth; it posits that each case of inoculation entails a combination of a few or many mechanisms. Looking specifically at the vast amount of information about the stimulatory effect of phytohormones on root development and biological nitrogen fixation, the Efficient Nutrients Acquisition Hypothesis model is proposed. Due to the existence of extensive agriculture that covers an area of more than 60 million hectares of crops, such as soybeans, corn, and wheat, for which the bacterium has proven to have some agronomic efficiency, the commercial use of Azospirillum is widespread in South America, with over 100 products already in the market in Argentina, Brazil, and Uruguay. Studies on Azospirillum inoculation in several crops have shown positive and variable results, due in part to crop management practices and environmental conditions. The combined inoculation of legumes with rhizobia and Azospirillum (co-inoculation) has become an emerging agriculture practice in the last several years, mainly for soybeans, showing high reproducibility and efficiency under field conditions. This review also addresses the use of Azospirillum for purposes other than agriculture, such as the recovery of eroded soils or the bioremediation of contaminated soils. Furthermore, the synthetic mutualistic interaction of Azospirillum with green microalgae has been developed as a new and promising biotechnological application, extending its use beyond agriculture. © 2020, Springer-Verlag GmbH Germany, part of Springer Nature.
KW  - Azospirillum
KW  - Nitrogen fixation
KW  - Phytohormones
KW  - Plant growth promotion bacteria
KW  - agricultural soil
KW  - agriculture
KW  - bacterium
KW  - bioremediation
KW  - biotechnology
KW  - environmental stress
KW  - growth regulator
KW  - microalga
KW  - phytohormone
KW  - soil pollution
KW  - soil remediation
KW  - Argentina
KW  - Brazil
KW  - Uruguay
KW  - Azospirillum
KW  - Azospirillum brasilense
KW  - Bacteria (microorganisms)
KW  - Glycine max
KW  - Triticum aestivum
KW  - Zea mays
PB  - Springer
N1  - Cited By :3
N1  - Export Date: 12 October 2020
M3  - Review
DB  - Scopus
N1  - CODEN: BFSOE
LA  - English
N1  - Correspondence Address: Cassán, F.; Laboratorio de Fisiología Vegetal y de la Interacción Planta-Microorganismo, Universidad Nacional de Río CuartoArgentina; email: fcassan@exa.unrc.edu.ar
UR  - https://www.scopus.com/inward/record.uri?eid=2-s2.0-85084472806&doi=10.1007%2fs00374-020-01463-y&partnerID=40&md5=4338404319a997598a4e4ef32516b57a
ER  - 

TY  - JOUR
TI  - Halotolerant Marine Rhizosphere-Competent Actinobacteria Promote Salicornia bigelovii Growth and Seed Production Using Seawater Irrigation
T2  - Frontiers in Microbiology
J2  - Front. Microbiol.
VL  - 11
PY  - 2020
DO  - 10.3389/fmicb.2020.00552
SN  - 1664302X (ISSN) 
AU  - Mathew, B.T.
AU  - Torky, Y.
AU  - Amin, A.
AU  - Mourad, A.-H.I.
AU  - Ayyash, M.M.
AU  - El-Keblawy, A.
AU  - Hilal-Alnaqbi, A.
AU  - AbuQamar, S.F.
AU  - El-Tarabily, K.A.
AD  - Department of Biology, College of Science, United Arab Emirates University, Al-Ain, United Arab Emirates
AD  - Department of Mechanical Engineering, College of Engineering, United Arab Emirates University, Al-Ain, United Arab Emirates
AD  - Department of Food, Nutrition and Health Sciences, College of Food and Agriculture, United Arab Emirates University, Al-Ain, United Arab Emirates
AD  - Department of Applied Biology, University of Sharjah, Sharjah, United Arab Emirates
AD  - Abu Dhabi Polytechnic, Abu Dhabi, United Arab Emirates
AD  - Khalifa Center for Genetic Engineering and Biotechnology, United Arab Emirates University, Al-Ain, United Arab Emirates
AD  - College of Science, Health, Engineering and Education, Murdoch University, Murdoch, WA, Australia
AB  - Salicornia bigelovii is a promising halophytic cash crop that grows in seawater of the intertidal zone of the west-north coast of the UAE. This study assess plant growth promoting (PGP) capabilities of halotolerant actinobacteria isolated from rhizosphere of S. bigelovii to be used as biological inoculants on seawater-irrigated S. bigelovii plants. Under laboratory conditions, a total of 39 actinobacterial strains were isolated, of which 22 were tolerant to high salinity (up to 8% w/v NaCl). These strains were further screened for their abilities to colonize S. bigelovii roots in vitro; the most promising ones that produced indole-3-acetic acid, polyamines (PA) or 1-aminocyclopropane-1-carboxylic acid (ACC) deaminase (ACCD) were selected for rhizosphere-competency under naturally competitive environment. Three outstanding rhizosphere-competent isolates, Streptomyces chartreusis (Sc), S. tritolerans (St), and S. rochei (Sr) producing auxins, PA and ACCD, respectively, were investigated individually and as consortium (Sc/St/Sr) to determine their effects on the performance of S. bigelovii in the greenhouse. Individual applications of strains on seawater-irrigated plants significantly enhanced shoot and root dry biomass by 32.3–56.5% and 42.3–71.9%, respectively, in comparison to non-inoculated plants (control). In addition, plants individually treated with Sc, St and Sr resulted in 46.1, 60.0, and 69.1% increase in seed yield, respectively, when compared to control plants. Thus, the synergetic combination of strains had greater effects on S. bigelovii biomass (62.2 and 77.9% increase in shoot and root dry biomass, respectively) and seed yield (79.7% increase), compared to the control treatment. Our results also showed significant (P < 0.05) increases in the levels of photosynthetic pigments, endogenous auxins and PA, but a reduction in the levels of ACC in tissues of plants inoculated with Sc/St/Sr. We conclude that the consortium of isolates was the most effective treatment on S. bigelovii growth; thus confirmed by principal component and correlation analyses. To this best of our knowledge, this is the first report about halotolerant rhizosphere-competent PGP actinobacteria thriving in saline soils that can potentially contribute to promoting growth and increasing yield of S. bigelovii. These halotolerant actinobacterial strains could potentially be exploited as biofertilizers to sustain crop production in arid coastal areas. © Copyright © 2020 Mathew, Torky, Amin, Mourad, Ayyash, El-Keblawy, Hilal-Alnaqbi, AbuQamar and El-Tarabily.
KW  - ACC deaminase
KW  - aridland
KW  - auxins
KW  - biological inoculants
KW  - ethylene
KW  - plant growth promoting bacteria
KW  - polyamines
KW  - rhizosphere competency
KW  - activated carbon
KW  - auxin
KW  - carbon
KW  - chlorophyll
KW  - indoleacetic acid
KW  - RNA 16S
KW  - sea water
KW  - yeast extract
KW  - Actinobacteria
KW  - Article
KW  - bacterial colonization
KW  - bacterium identification
KW  - bacterium isolation
KW  - biomass
KW  - controlled study
KW  - dry weight
KW  - electron microscopy
KW  - gene amplification
KW  - gene sequence
KW  - greenhouse effect
KW  - growth inhibition
KW  - high performance liquid chromatography
KW  - immunological tolerance
KW  - multivariate analysis
KW  - mycelial growth
KW  - nonhuman
KW  - pH
KW  - phototrophic bacterium
KW  - phylogenetic tree
KW  - phylogeny
KW  - plant growth
KW  - plant root
KW  - rhizosphere
KW  - root growth
KW  - root length
KW  - scanning electron microscopy
KW  - screening test
KW  - seed production
KW  - seed yield
KW  - soil property
KW  - Streptomyces
KW  - temperature
PB  - Frontiers Media S.A.
N1  - Cited By :2
N1  - Export Date: 12 October 2020
M3  - Article
DB  - Scopus
C7  - 552
LA  - English
N1  - Correspondence Address: AbuQamar, S.F.; Department of Biology, College of Science, United Arab Emirates UniversityUnited Arab Emirates; email: sabuqamar@uaeu.ac.ae
UR  - https://www.scopus.com/inward/record.uri?eid=2-s2.0-85083504818&doi=10.3389%2ffmicb.2020.00552&partnerID=40&md5=7ce49fc00d7e65f987616f40186c14f3
ER  - 

TY  - JOUR
TI  - Identifying mechanisms for successful ecological restoration with salvaged topsoil in coastal sage scrub communities
T2  - Diversity
J2  - Diversity
VL  - 12
IS  - 4
PY  - 2020
DO  - 10.3390/D12040150
SN  - 14242818 (ISSN) 
AU  - Schmidt, K.T.
AU  - Maltz, M.
AU  - Ta, P.
AU  - Khalili, B.
AU  - Weihe, C.
AU  - Phillips, M.
AU  - Aronson, E.
AU  - Lulow, M.
AU  - Long, J.
AU  - Kimball, S.
AD  - Center for Environmental Biology, University of California, Irvine, CA  92697-1450, United States
AD  - Department of Microbiology and Plant Pathology, University of California, Riverside, CA  92521, United States
AD  - Center for Conservation Biology, University of California, Riverside, CA  92521, United States
AD  - Department of Ecology and Evolutionary Biology, University of California, Irvine, CA  92697, United States
AD  - Department of Botany and Plant Sciences, University of California, Riverside, CA  92521, United States
AD  - U.S. Geological Survey, Southwest Biological Science Center, Moab, UT  84532, United States
AD  - UCI-Nature, University of California, Irvine, CA  92697, United States
AB  - Although aboveground metrics remain the standard, restoring functional ecosystems should promote both aboveground and belowground biotic communities. Restoration using salvaged soil-removal and translocation of topsoil from areas planned for development, with subsequent deposition at degraded sites-is an alternative to traditional methods. Salvaged soil contains both seed and spore banks, which may holistically augment restoration. Salvaged soil methods may reduce non-native germination by burying non-native seeds, increase native diversity by adding native seeds, or transfer soil microbiomes, including arbuscular mycorrhizal fungi (AMF), to recipient sites. We transferred soil to three degraded recipient sites and monitored soil microbes, using flow cytometry and molecular analyses, and characterized the plant community composition. Our findings suggest that salvaged soil at depths 5 cm reduced non-native grass cover and increased native plant density and species richness. Bacterial abundance at recipient sites were statistically equivalent to donor sites in abundance. Overall, topsoil additions affected AMF alpha diversity and community composition and increased rhizophilic AMF richness. Because salvaged soil restoration combines multiple soil components, including native plant and microbial propagules, it may promote both aboveground and belowground qualities of the donor site, when applying this method for restoring invaded and degraded ecosystems. © 2020 by the authors.
KW  - AMF
KW  - Coastal sage scrub
KW  - Fungal traits
KW  - Mycorrhizal fungi
KW  - Non-native invasive species
KW  - Restoration
KW  - Rhizophilic AM fungi
KW  - Salvaged topsoil
KW  - Seed bank
KW  - Soil microbes
KW  - coastal zone
KW  - community composition
KW  - identification method
KW  - invasive species
KW  - plant community
KW  - restoration ecology
KW  - salvaging
KW  - species diversity
KW  - topsoil
KW  - Bacteria (microorganisms)
KW  - Fungi
PB  - MDPI AG
N1  - Export Date: 12 October 2020
M3  - Article
DB  - Scopus
C7  - 150
LA  - English
N1  - Correspondence Address: Schmidt, K.T.; Center for Environmental Biology, University of CaliforniaUnited States; email: ktschmid@uci.edu
UR  - https://www.scopus.com/inward/record.uri?eid=2-s2.0-85084560131&doi=10.3390%2fD12040150&partnerID=40&md5=624b0cfe25b810f12c33255fefcc44ed
ER  - 

TY  - JOUR
TI  - Phosphorus release from vivianite and hydroxyapatite by organic and inorganic compounds
T2  - Pedosphere
J2  - Pedosphere
VL  - 30
IS  - 2
SP  - 190
EP  - 200
PY  - 2020
DO  - 10.1016/S1002-0160(20)60004-2
SN  - 10020160 (ISSN) 
AU  - GYPSER, S.
AU  - FREESE, D.
AD  - Brandenburg University of Technology Cottbus-Senftenberg, Faculty of Environment, Process Engineering, Biotechnology and Chemistry, Department of Soil Protection and Recultivation, Konrad-Wachsmann-Allee 6, Cottbus, 03046, Germany
AB  - Based on recent mining rates and the exhaustion of global phosphorus (P) reserves, there is a need to mobilize P already stored in soils, and its recovery from secondary resources such as Ca- and Fe-phosphates is important. The Ca-phosphate hydroxyapatite forms a good fertilizer source, while vivianite is formed in waterlogged soils and sediments. During sludge treatment, the formation of vivianite has been identified, being mainly Fe-phosphate. Long-term P release from both hydroxyapatite and vivianite was studied using different inorganic (CaCl2 and CaSO4) and organic (citric and humic acid) reagents during batch experiments. Reagents CaCl2 and CaSO4 represent the soil solution, while citric and humic acids as organic constituents affect P availability in the rhizosphere and during the process of humification. Additionally, the flow-through reactor (FTR) technique with an infinite sink was used to study the long-term P release kinetics. The cumulative P release was higher by organic acids than by inorganic compounds. The cumulative P release rates were higher in the FTR with CaCl2 as compared to the batch technique. The infinite sink application caused a continuously high concentration gradient between the solid and liquid phases, leading to higher desorption rates as compared to the batch technique. The predominant amount of the total P released over time was available for a short term. While inorganic anion exchange occurred at easily available binding sites, organic acids affected the more heavily available binding sites, which could be embedded within the mineral structure. The results showed that organic compounds, especially citric acid, play a superior role as compared to the inorganic constituents of the soil solution during the recovery of already stored P from the tertiary phosphates vivianite and hydroxyapatite. © 2020 Soil Science Society of China
KW  - anion exchange
KW  - batch technique
KW  - citric acid
KW  - flow-through reactor
KW  - humic acid
KW  - ligand exchange
KW  - phosphate
KW  - phosphorus recovery
KW  - citric acid
KW  - desorption
KW  - detection method
KW  - equipment
KW  - humic acid
KW  - inorganic compound
KW  - ion exchange
KW  - ligand
KW  - organic compound
KW  - phosphate
KW  - phosphorus
KW  - rhizosphere
KW  - soil chemistry
KW  - vivianite
PB  - Soil Science Society of China
N1  - Cited By :1
N1  - Export Date: 12 October 2020
M3  - Article
DB  - Scopus
N1  - CODEN: PDOSE
LA  - English
N1  - Correspondence Address: GYPSER, S.; Brandenburg University of Technology Cottbus-Senftenberg, Faculty of Environment, Process Engineering, Biotechnology and Chemistry, Department of Soil Protection and Recultivation, Konrad-Wachsmann-Allee 6, Germany; email: stella.gypser@b-tu.de
UR  - https://www.scopus.com/inward/record.uri?eid=2-s2.0-85078441251&doi=10.1016%2fS1002-0160%2820%2960004-2&partnerID=40&md5=19c73893ce625eb8603e3a3daf5019e2
ER  - 

TY  - JOUR
TI  - Rhizoremediation - A promising tool for the removal of soil contaminants: A review
T2  - Journal of Environmental Chemical Engineering
J2  - J. Environ. Chem. Eng.
VL  - 8
IS  - 2
PY  - 2020
DO  - 10.1016/j.jece.2019.103543
SN  - 22133437 (ISSN) 
AU  - Saravanan, A.
AU  - Jeevanantham, S.
AU  - Narayanan, V.A.
AU  - Kumar, P.S.
AU  - Yaashikaa, P.R.
AU  - Muthu, C.M.M.
AD  - Department of Biotechnology, Rajalakshmi Engineering College, Chennai, 602105, India
AD  - Department of Chemical Engineering, SSN College of Engineering, Chennai, 603110, India
AD  - Department of Biotechnology, SRM Institute of Science and Technology, Chennai, 603203, India
AB  - Over most recent couple of decades, the contamination of water and soil has turned into a remarkable risk to biological community and human health. Plant-based remediation of contaminants is a reasonable method to battle the terrible truth of defilement. Rhizoremediation, a particular sort of phytoremediation that includes the two plants and their related rhizosphere microorganisms, can happen normally, or can be impelled by intentionally presenting explicit organisms. Since it is a plant situated in-situ phytorestoration system it is turned out to be conservative, productive and simple to actualize under field conditions. Though there are several remediation processes already exist, they failed to degrade the contaminants completely. During the rhizoremediation process, the plant roots secreted the exudates which will enhance or stimulates the growth and activity of microbial community in the rhizosphere. This results in effective degradation of pollutants. The plant root arrangement will spread the microbes through the soil and also helps to permeate even in the impermeable soil layers. Due to its advantages this might be effective in the future for the degradation of contaminants. The vaccination of contamination debasing microorganisms on plant seed can be a critical added substance to improve the productivity of phytoremediation or bioaugmentation. Determination of right microorganisms and vaccination to seed foundations of appropriate plant species will broaden the points of view of rhizoremediation. © 2019 Elsevier Ltd.
KW  - Ecosystem
KW  - Heavy metals
KW  - Microorganism
KW  - Rhizoremediation
KW  - Soil contaminants
KW  - Bioremediation
KW  - Contamination
KW  - Ecosystems
KW  - Health risks
KW  - Heavy metals
KW  - Microorganisms
KW  - Seed
KW  - Vaccines
KW  - Water treatment
KW  - Biological community
KW  - Degradation of pollutants
KW  - Field conditions
KW  - Microbial communities
KW  - Phytoremediation
KW  - Rhizoremediation
KW  - Rhizosphere microorganisms
KW  - Soil contaminants
KW  - Soils
PB  - Elsevier Ltd
N1  - Cited By :3
N1  - Export Date: 12 October 2020
M3  - Article
DB  - Scopus
C7  - 103543
LA  - English
N1  - Correspondence Address: Saravanan, A.; Department of Biotechnology, Rajalakshmi Engineering CollegeIndia; email: saravanan.a@rajalakshmi.edu.in
UR  - https://www.scopus.com/inward/record.uri?eid=2-s2.0-85076575599&doi=10.1016%2fj.jece.2019.103543&partnerID=40&md5=e010c34d65e66816241574a989c75ce8
ER  - 

TY  - JOUR
TI  - Impact of genetically modified crops on rhizosphere microorganisms and processes: A review focusing on Bt cotton
T2  - Applied Soil Ecology
J2  - Appl. Soil Ecol.
VL  - 148
PY  - 2020
DO  - 10.1016/j.apsoil.2019.103492
SN  - 09291393 (ISSN) 
AU  - Mandal, A.
AU  - Sarkar, B.
AU  - Owens, G.
AU  - Thakur, J.K.
AU  - Manna, M.C.
AU  - Niazi, N.K.
AU  - Jayaraman, S.
AU  - Patra, A.K.
AD  - ICAR-Indian Institute of Soil Science, Berasia Road, Nabibagh, Bhopal, 462038, India
AD  - Lancaster Environment Centre, Lancaster University, Lancaster, LA1 4YQ, United Kingdom
AD  - Environmental Contaminants Group, Future Industries Institute, University of South Australia, Mawson Lakes, SA  5095, Australia
AD  - Institute of Soil and Environmental Sciences, University of Agriculture Faisalabad, Faisalabad, 38040, Pakistan
AD  - School of Civil Engineering and Surveying, University of Southern Queensland, Toowoomba, Queensland  4350, Australia
AB  - In recent years, the cultivation of genetically modified (GM) crops has become a topic of great interest, due in part to the considerable public controversy, which exists concerning their potential benefits or adverse effects. Since the development of the first GM crop about 25 years ago, a diverse range of new cultivars have been released into the environment which were developed by employing advanced molecular techniques to introduce new beneficial genes from a wide variety of sources. While GM crops have great potential for enhancing agricultural production, their potential impacts on soil biota are only partially understood and information on their long-term impact on soil biota is scant. Several recent studies have indicated that GM crops may cause changes in both the invertebrate and microorganism soil biota associated with these crops, with some laboratory-based experiments even revealing transfer of genes from GM plants to native soil bacteria. However, processes such as gene transfer and stable inheritance to subsequent generations remain unproven in natural soil systems. In addition, although significant research efforts have recently been directed towards understanding the effects of GM crops on soil biota, the wide variation in the scientific observations has often hindered an accurate understanding of the issues. Thus, this review collated and synthesized all available information on the microbiological and biochemical effects of GM crops on soil biota with a special focus on GM Bt-cotton. The review also addressed the key issues associated with the use of GM crops including herbicide resistance, transgene flow and explored the plausibility of horizontal gene transfer in soil. © 2020 Elsevier B.V.
KW  - Agricultural output
KW  - Bt cotton
KW  - Genetically modified plants
KW  - Soil ecosystems
KW  - Soil microorganisms
PB  - Elsevier B.V.
N1  - Cited By :4
N1  - Export Date: 12 October 2020
M3  - Review
DB  - Scopus
C7  - 103492
N1  - CODEN: ASECF
LA  - English
N1  - Correspondence Address: Mandal, A.; ICAR-Indian Institute of Soil ScienceIndia; email: asit.iari@gmail.com
UR  - https://www.scopus.com/inward/record.uri?eid=2-s2.0-85077649651&doi=10.1016%2fj.apsoil.2019.103492&partnerID=40&md5=f52d4cfb790fb3edb8c078eaf20aa69e
ER  - 

TY  - JOUR
TI  - Mercury alters the rhizobacterial community in Brazilian wetlands and it can be bioremediated by the plant-bacteria association
T2  - Environmental Science and Pollution Research
J2  - Environ. Sci. Pollut. Res.
VL  - 27
IS  - 12
SP  - 13550
EP  - 13564
PY  - 2020
DO  - 10.1007/s11356-020-07913-2
SN  - 09441344 (ISSN) 
AU  - Mariano, C.
AU  - Mello, I.S.
AU  - Barros, B.M.
AU  - da Silva, G.F.
AU  - Terezo, A.J.
AU  - Soares, M.A.
AD  - Laboratory of Biotechnology and Microbial Ecology, Institute of Biosciences, Federal University of Mato Grosso, Cuiabá, Mato Grosso, Brazil
AD  - Embrapa Western Amazonia, Manaus, Amazonas, Brazil
AD  - Central Analytical of Fuels, Department of Chemistry, Federal University of Mato Grosso, Cuiabá, Mato Grosso, Brazil
AB  - This study examined how soil mercury contamination affected the structure and functionality of rhizobacteria communities from Aeschynomene fluminensis and Polygonum acuminatum and how rhizobacteria mediate metal bioremediation. The strains were isolated using culture-dependent methods, identified through 16S rDNA gene sequencing, and characterized with respect to their functional traits related to plant growth promotion and resistance to metals and antibiotics. The bioremediation capacity of the rhizobacteria was determined in greenhouse using corn plants. The isolated bacteria belonged to the phyla Actinobacteria, Deinococcus-Thermus, Firmicutes, and Proteobacteria, with great abundance of the species Microbacterium trichothecenolyticum. The rhizobacteria abundance, richness, and diversity were greater in mercury-contaminated soils. Bacteria isolated from contaminated environments had higher minimum inhibitory concentration values, presented plasmids and the merA gene, and were multi-resistant to metals and antibiotics. Enterobacter sp._C35 and M. trichothecenolyticum_C34 significantly improved (Dunnett’s test, p < 0.05) corn plant growth in mercury-contaminated soil. These bacteria helped to reduce up to 87% of the mercury content in the soil, and increased the mercury bioaccumulation factor by up to 94%. Mercury bioremediation mitigated toxicity of the contaminated substrate. Enterobacter sp._C35, Bacillus megaterium_C28, and Bacillus mycoides_C1 stimulated corn plant growth and could be added to biofertilizers produced in research and related industries. © 2020, Springer-Verlag GmbH Germany, part of Springer Nature.
KW  - Bioaccumulation
KW  - Bioremediation
KW  - Enterobacter
KW  - Microbacterium
KW  - Rhizoremediation
KW  - Toxic metal
KW  - bioaccumulation
KW  - biofertilizer
KW  - bioremediation
KW  - maize
KW  - mercury (element)
KW  - microbial community
KW  - rhizobacterium
KW  - soil chemistry
KW  - soil pollution
KW  - wetland
KW  - Brazil
KW  - Actinobacteria
KW  - Aeschynomene fluminensis
KW  - Bacillus megaterium
KW  - Bacillus mycoides
KW  - Deinococcus-Thermus
KW  - Enterobacter
KW  - Enterobacter sp.
KW  - Firmicutes
KW  - Microbacterium
KW  - Microbacterium trichotecenolyticum
KW  - Polygonum acuminatum
KW  - Proteobacteria
KW  - Rhizobiales
KW  - Zea mays
KW  - mercury
KW  - Actinobacteria
KW  - Bacillus
KW  - bioremediation
KW  - Brazil
KW  - microbiology
KW  - soil pollutant
KW  - wetland
KW  - Actinobacteria
KW  - Bacillus
KW  - Biodegradation, Environmental
KW  - Brazil
KW  - Mercury
KW  - Soil Microbiology
KW  - Soil Pollutants
KW  - Wetlands
PB  - Springer
N1  - Export Date: 12 October 2020
M3  - Article
DB  - Scopus
N1  - CODEN: ESPLE
C2  - 32030584
LA  - English
N1  - Correspondence Address: Soares, M.A.; Laboratory of Biotechnology and Microbial Ecology, Institute of Biosciences, Federal University of Mato GrossoBrazil; email: drmasoares@gmail.com
UR  - https://www.scopus.com/inward/record.uri?eid=2-s2.0-85078985501&doi=10.1007%2fs11356-020-07913-2&partnerID=40&md5=edce561774bdde0735753dd1c7986dc1
ER  - 

TY  - JOUR
TI  - Cover crop diversity as a tool to mitigate vine decline and reduce pathogens in vineyard soils
T2  - Diversity
J2  - Diversity
VL  - 12
IS  - 4
PY  - 2020
DO  - 10.3390/D12040128
SN  - 14242818 (ISSN) 
AU  - Richards, A.
AU  - Estaki, M.
AU  - Úrbez-Torres, J.R.
AU  - Bowen, P.
AU  - Lowery, T.
AU  - Hart, M.
AD  - Department of Biology, University of British Columbia-Okanagan, 3187 University Way, Kelowna, BC  V1V 1V7, Canada
AD  - Summerland Research and Development Centre, Agriculture and Agri-food Canada, 4200 Highway 97 South, Summerland, BC  V0H 1Z0, Canada
AD  - Department of Pediatrics, University of California San Diego, 9500 Gilman Dr, La Jolla, CA  92093, United States
AB  - Wine grape production is an important economic asset in many nations; however, a significant proportion of vines succumb to grapevine trunk pathogens, reducing yields and causing economic losses. Cover crops, plants that are grown in addition to main crops in order to maintain and enhance soil composition, may also serve as a line of defense against these fungal pathogens by producing volatile root exudates and/or harboring suppressive microbes. We tested whether cover crop diversity reduced disease symptoms and pathogen abundance. In two greenhouse experiments, we inoculated soil with a 106 conidia suspension of Ilyonectria liriodendri, a pathogenic fungus, then conditioned soil with cover crops for several months to investigate changes in pathogen abundance and fungal communities. After removal of cover crops, Chardonnay cuttings were grown in the same soil to assess disease symptoms. When grown alone, white mustard was the only cover crop associated with reductions in necrotic root damage and abundance of Ilyonectria. The suppressive effects of white mustard largely disappeared when paired with other cover crops. In this study, plant identity was more important than diversity when controlling for fungal pathogens in vineyards. This research aligns with other literature describing the suppressive potential of white mustard in vineyards. © 2020 by the authors.
KW  - Biofumigant
KW  - Cover crops
KW  - Grapevine trunk disease
KW  - Plant-microbe interactions
KW  - Young vine decline
KW  - community composition
KW  - cover crop
KW  - pathogen
KW  - pathogenicity
KW  - soil microorganism
KW  - species diversity
KW  - Fungi
KW  - Sinapis alba
KW  - Vitis
KW  - Vitis vinifera
PB  - MDPI AG
N1  - Export Date: 12 October 2020
M3  - Article
DB  - Scopus
C7  - 128
LA  - English
N1  - Correspondence Address: Richards, A.; Department of Biology, University of British Columbia-Okanagan, 3187 University Way, Canada; email: andrew.richards@ubc.ca
UR  - https://www.scopus.com/inward/record.uri?eid=2-s2.0-85086645744&doi=10.3390%2fD12040128&partnerID=40&md5=da5ea18d06c47ad99649f8d5d052eb3f
ER  - 

TY  - JOUR
TI  - Quantification of toluene phytoextraction rates and microbial biodegradation functional profiles at a fractured bedrock phytoremediation site
T2  - Science of the Total Environment
J2  - Sci. Total Environ.
VL  - 707
PY  - 2020
DO  - 10.1016/j.scitotenv.2019.135890
SN  - 00489697 (ISSN) 
AU  - BenIsrael, M.
AU  - Wanner, P.
AU  - Fernandes, J.
AU  - Burken, J.G.
AU  - Aravena, R.
AU  - Parker, B.L.
AU  - Haack, E.A.
AU  - Tsao, D.T.
AU  - Dunfield, K.E.
AD  - School of Environmental Sciences, University of Guelph, 50 Stone Road East, Guelph, ON  N1G 2W1, Canada
AD  - G<sup>360</sup> Institute for Groundwater Research, University of Guelph, 50 Stone Road East, Guelph, ON  N1G 2W1, Canada
AD  - Civil, Architectural and Environmental Engineering, Missouri University of Science and Technology, 1401 N. Pine St., Rolla, MO  65409-0030, United States
AD  - Department of Earth and Environmental Sciences, University of Waterloo, 200 University Avenue West, Waterloo, ON  N2L 3G1, Canada
AD  - EcoMetrix Inc., 6800 Campobello Road, Mississauga, ON  L5N 2L8, Canada
AD  - BP Corporation North America Inc., 150 W Warrenville Road #605-2E, Naperville, IL  60563, United States
AB  - This field study evaluated the efficacy of a mature hybrid poplar phytoremediation system for the remediation of toluene in a fractured bedrock aquifer site. Phytoextraction activity of the trees and the ecology and biodegradation potential of root-colonizing bacteria that ultimately influence how much toluene is transported from the roots and phytoextracted to the aboveground point of measurement were explored. Peak-season toluene mass removal rates ranging from 313 to 743 μg/day were quantified using passive in planta contaminant sampling techniques and continuous heat dissipation transpiration measurements in tree stems. Root bacterial microbiome structure and biodegradation potential were evaluated via high-throughput sequencing and predictive metagenomic functional modelling of bacterial 16S rRNA genes in roots. Poplar roots were colonized mostly by Proteobacteria, Actinobacteria, and Bacteroidetes. Distinct, more uniform communities were observed in roots associated with trees planted in the toluene source area compared to other areas, with differences apparent at lower taxonomic levels. Significant enrichment of Streptomyces in roots was observed in the source area, implicating that genus as a potentially important poplar endophyte at toluene-impacted sites. Moreover, significantly greater aerobic toluene biodegradation capacity was predicted in these roots compared to other areas using taxonomic functional modelling. Together with passive sampling, the molecular results provided supporting evidence of biodegradation activity in the source area and contextualized the detected phytoextraction patterns. These results support the application of phytoremediation systems for aromatic hydrocarbons in environments with complex geology and demonstrate field-validated monitoring techniques to assess phytoextraction and biodegradation in these systems. © 2018 Elsevier B.V.
KW  - BTEX hydrocarbons
KW  - Endophyte
KW  - Molecular biological tools
KW  - Root microbiome
KW  - Site monitoring
KW  - Site remediation
KW  - Aquifers
KW  - Bacteria
KW  - Bioremediation
KW  - Forestry
KW  - Fracture
KW  - RNA
KW  - Soil pollution control
KW  - Toluene
KW  - Biodegradation potentials
KW  - Endophyte
KW  - Fractured bedrock aquifer
KW  - High-throughput sequencing
KW  - Microbial biodegradation
KW  - Microbiome
KW  - Site monitoring
KW  - Site remediation
KW  - Biodegradation
KW  - aromatic hydrocarbon
KW  - ground water
KW  - rain
KW  - RNA 16S
KW  - toluene
KW  - RNA 16S
KW  - toluene
KW  - bioremediation
KW  - BTEX
KW  - endophyte
KW  - microbial activity
KW  - molecular analysis
KW  - phytoremediation
KW  - Actinobacteria
KW  - air temperature
KW  - aquifer
KW  - Article
KW  - bacterial colonization
KW  - bacterial gene
KW  - Bacteroidetes
KW  - biodegradation
KW  - concentration (parameter)
KW  - controlled study
KW  - endophyte
KW  - evapotranspiration
KW  - extraction
KW  - high throughput sequencing
KW  - microbial biodegradation
KW  - microbial community
KW  - nonhuman
KW  - phytoextraction
KW  - phytoremediation
KW  - plant root
KW  - plant water use
KW  - Populus
KW  - precipitation
KW  - priority journal
KW  - Proteobacteria
KW  - solar radiation
KW  - Streptomyces
KW  - bioremediation
KW  - water pollutant
KW  - Actinobacteria
KW  - Bacteria (microorganisms)
KW  - Bacteroidetes
KW  - Proteobacteria
KW  - Streptomyces
KW  - Biodegradation, Environmental
KW  - Groundwater
KW  - RNA, Ribosomal, 16S
KW  - Toluene
KW  - Water Pollutants, Chemical
PB  - Elsevier B.V.
N1  - Cited By :1
N1  - Export Date: 12 October 2020
M3  - Article
DB  - Scopus
C7  - 135890
N1  - CODEN: STEVA
C2  - 31865073
LA  - English
N1  - Correspondence Address: Dunfield, K.E.; School of Environmental Sciences, University of Guelph, 50 Stone Road East, Canada; email: dunfield@uoguelph.ca
UR  - https://www.scopus.com/inward/record.uri?eid=2-s2.0-85076830944&doi=10.1016%2fj.scitotenv.2019.135890&partnerID=40&md5=9327a244064f2a9434dafcc5bcef17a9
ER  - 

TY  - JOUR
TI  - Bioinoculants play a significant role in shaping the rhizospheric microbial community: a field study with Cajanus cajan
T2  - World Journal of Microbiology and Biotechnology
J2  - World J. Microbiol. Biotechnol.
VL  - 36
IS  - 3
PY  - 2020
DO  - 10.1007/s11274-020-02818-1
SN  - 09593993 (ISSN) 
AU  - Sharma, R.
AU  - Pooniya, V.
AU  - Bisaria, V.S.
AU  - Swarnalakshmi, K.
AU  - Sharma, S.
AD  - Department of Biochemical Engineering and Biotechnology, Indian Institute of Technology Delhi, Hauz Khas, New Delhi, 110016, India
AD  - Division of Agronomy, ICAR- Indian Agricultural Research Institute, New Delhi, 110012, India
AD  - Division of Microbiology, ICAR- Indian Agricultural Research Institute, New Delhi, 110012, India
AB  - The present study is an attempt to understand the impact of bioinoculants, Azotobacter chroococcum (A), Bacillus megaterium (B), Pseudomonas fluorescens (P), on (a) soil and plant nutrient status, (b) total resident and active bacterial communities, and (c) genes and transcripts involved in nitrogen cycle, during cultivation of Cajanus cajan. In terms of available macro- and micro-nutrients, triple inoculation of the bioinoculants (ABP) competed well with chemical fertilizer (CF). Their ‘non-target’ effects were assessed in terms of the abundance and activity of the resident bacterial community by employing denaturing gradient gel electrophoresis (DGGE). The resident bacterial community (16S rRNA gene) was stable, while the active fraction (16S rRNA transcripts) was influenced (in terms of abundance) by the treatments. Quantification of the genes and transcripts involved in N cycle by qPCR revealed an increase in the transcripts of nifH in the soil treated with ABP over CF, with an enhancement of 3.36- and 1.57- fold at flowering and maturity stages of plant growth, respectively. The bioinoculants shaped the resident microflora towards a more beneficial community, which helped in increasing soil N turnover and hence, soil fertility as a whole. © 2020, Springer Nature B.V.
KW  - Azotobacter chroococcum
KW  - Bacillus megaterium
KW  - DGGE
KW  - Nitrogen cycle
KW  - Pseudomonas fluorescens
KW  - qPCR
KW  - Bacteriology
KW  - Electrophoresis
KW  - Fertilizers
KW  - Genes
KW  - Nutrients
KW  - Polymerase chain reaction
KW  - RNA
KW  - Soils
KW  - Azotobacter chroococcum
KW  - Bacillus megaterium
KW  - DGGE
KW  - Nitrogen cycles
KW  - Pseudomonas fluorescens
KW  - qPCR
KW  - Bacteria
KW  - fertilizer
KW  - plant protein
KW  - Azotobacter
KW  - Bacillus megaterium
KW  - Cajanus
KW  - gene expression regulation
KW  - genetics
KW  - growth, development and aging
KW  - microbiology
KW  - microflora
KW  - nitrogen cycle
KW  - Pseudomonas fluorescens
KW  - rhizosphere
KW  - Azotobacter
KW  - Bacillus megaterium
KW  - Cajanus
KW  - Fertilizers
KW  - Gene Expression Regulation, Plant
KW  - Microbiota
KW  - Nitrogen Cycle
KW  - Plant Proteins
KW  - Pseudomonas fluorescens
KW  - Rhizosphere
KW  - Soil Microbiology
PB  - Springer
N1  - Export Date: 12 October 2020
M3  - Article
DB  - Scopus
C7  - 44
N1  - CODEN: WJMBE
C2  - 32130544
LA  - English
N1  - Correspondence Address: Sharma, S.; Department of Biochemical Engineering and Biotechnology, Indian Institute of Technology Delhi, Hauz Khas, India; email: shilpi@dbeb.iitd.ac.in
UR  - https://www.scopus.com/inward/record.uri?eid=2-s2.0-85081400462&doi=10.1007%2fs11274-020-02818-1&partnerID=40&md5=82832d65c2a5f183c098668025bcf7f2
ER  - 

TY  - JOUR
TI  - Sphingomonas: from diversity and genomics to functional role in environmental remediation and plant growth
T2  - Critical Reviews in Biotechnology
J2  - Crit. Rev. Biotechnol.
VL  - 40
IS  - 2
SP  - 138
EP  - 152
PY  - 2020
DO  - 10.1080/07388551.2019.1709793
SN  - 07388551 (ISSN) 
AU  - Asaf, S.
AU  - Numan, M.
AU  - Khan, A.L.
AU  - Al-Harrasi, A.
AD  - Natural & Medical Sciences Research Center, University of Nizwa, Nizwa, Oman
AB  - The species belonging to the Sphingomonas genus possess multifaceted functions ranging from remediation of environmental contaminations to producing highly beneficial phytohormones, such as sphingan and gellan gum. Recent studies have shown an intriguing role of Sphingomonas species in the degradation of organometallic compounds. However, the actual biotechnological potential of this genus requires further assessment. Some of the species from the genus have also been noted to improve plant-growth during stress conditions such as drought, salinity, and heavy metals in agricultural soil. This role has been attributed to their potential to produce plant growth hormones e.g. gibberellins and indole acetic acid. However, the current literature is scattered, and some of the important areas, such as taxonomy, phylogenetics, genome mapping, and cellular transport systems, are still being overlooked in terms of elucidation of the mechanisms behind stress-tolerance and bioremediation. In this review, we elucidated the prospective role and function of this genus for improved utilization during environmental biotechnology. © 2020, © 2020 Informa UK Limited, trading as Taylor & Francis Group.
KW  - ecology
KW  - environmental remediation
KW  - genomics
KW  - metabolite transport
KW  - metabolomics production
KW  - phylogenetic relationship
KW  - plant growth
KW  - Sphingomonas
KW  - stress tolerance
KW  - taxonomy
KW  - Bioremediation
KW  - Ecology
KW  - Genes
KW  - Heavy metals
KW  - Metabolites
KW  - Organometallics
KW  - Taxonomies
KW  - Environmental remediation
KW  - Genomics
KW  - Metabolite transports
KW  - Metabolomics
KW  - Phylogenetic relationships
KW  - Plant growth
KW  - Sphingomonas
KW  - Stress tolerance
KW  - Biotechnology
KW  - gibberellin
KW  - growth hormone
KW  - heavy metal
KW  - indoleacetic acid
KW  - bacterial polysaccharide
KW  - gellan
KW  - gibberellin
KW  - indoleacetic acid
KW  - indoleacetic acid derivative
KW  - organometallic compound
KW  - phytohormone
KW  - sphingan
KW  - agricultural land
KW  - bacterium identification
KW  - biodegradation
KW  - bioremediation
KW  - biotechnological production
KW  - biotransformation
KW  - cell transport
KW  - crop production
KW  - drought
KW  - drought tolerance
KW  - ecosystem restoration
KW  - environmental stress
KW  - gene mapping
KW  - genomics
KW  - genus
KW  - nonhuman
KW  - phylogeny
KW  - phytoremediation
KW  - plant growth
KW  - priority journal
KW  - Review
KW  - salinity
KW  - soil
KW  - Sphingomonas
KW  - taxonomy
KW  - biotechnology
KW  - chemistry
KW  - ecosystem restoration
KW  - genetics
KW  - metabolism
KW  - microbiology
KW  - physiology
KW  - plant
KW  - plant development
KW  - Sphingomonas
KW  - Biotechnology
KW  - Environmental Restoration and Remediation
KW  - Genomics
KW  - Gibberellins
KW  - Indoleacetic Acids
KW  - Organometallic Compounds
KW  - Plant Development
KW  - Plant Growth Regulators
KW  - Plants
KW  - Polysaccharides, Bacterial
KW  - Sphingomonas
PB  - Taylor and Francis Ltd
N1  - Cited By :7
N1  - Export Date: 12 October 2020
M3  - Review
DB  - Scopus
N1  - CODEN: CRBTE
C2  - 31906737
LA  - English
N1  - Correspondence Address: Khan, A.L.; Natural & Medical Sciences Research Center, University of NizwaOman; email: latifepm78@yahoo.co.uk
UR  - https://www.scopus.com/inward/record.uri?eid=2-s2.0-85078510512&doi=10.1080%2f07388551.2019.1709793&partnerID=40&md5=7a2bdbf52903113aea4070e44c2ee3dc
ER  - 

TY  - JOUR
TI  - Shifts in soil traits and arbuscular mycorrhizal symbiosis represent the conservation status of Araucaria araucana forests and the effects after fire events
T2  - Forest Ecology and Management
J2  - For. Ecol. Manage.
VL  - 458
PY  - 2020
DO  - 10.1016/j.foreco.2019.117806
SN  - 03781127 (ISSN) 
AU  - Chávez, D.
AU  - Machuca, Á.
AU  - Fuentes-Ramirez, A.
AU  - Fernandez, N.
AU  - Cornejo, P.
AD  - Department of Plant Sciences and Technology, Universidad de Concepción, Campus Los Ángeles, Juan Antonio Coloma 0201, Los Ángeles, Chile
AD  - Centro de Investigación en Micorrizas y Sustentabilidad Agroambiental, CIMYSA, Universidad de La Frontera, Av. Francisco Salazar 01145, Temuco, Chile
AD  - Laboratorio de Biometría, Departamento de Ciencias Forestales, Universidad de La Frontera, Temuco, Chile
AD  - Centro Butamallin-Investigación en Cambio Global, Facultad de Ciencias Agropecuarias y Forestales, Universidad de La Frontera, Temuco, Chile
AD  - Instituto de Ecología y Biodiversidad (IEB), Santiago, Chile
AD  - Laboratorio de Microbiología Aplicada y Biotecnología, Centro Regional Universitario Bariloche, Universidad Nacional del Comahue and IPATEC-CONICET, Quintral 1250, Bariloche, Argentina
AB  - Araucaria araucana is a long-lived native conifer from the sub-Antarctic Andean forests of South America. Currently, the species is classified as endangered due to fragmentation, deforestation and increasing fire events affecting southern Chile. Although fire is a key factor shaping the dynamics of A. araucana forests, the impact of fire on the chemical and microbiological soil properties remains elusive. Here, we aimed to characterize the (bio)chemical and microbiological soil traits in different sites of the Andes and the Coastal range of southern Chile, as a way to describe the conservation status of A. araucana forests in contrasting environments with different fire history. The study was conducted in old-growth A. araucana forests within protected areas affected by different fire events during the last 18 years. Roots were analyzed for arbuscular mycorrhizal (AM) colonization and soil samples were processed for (bio)chemical and microbiological analyses. Our results revealed that AM colonization was strongly affected by fire, being closely related with the acid phosphatase and β-glucosidase enzymatic activities, which also showed lower values in fire-affected sites. Glomalin-related protein in the soil was also a good indicator of soil stability associated to environments non-affected by fire. Based on our results, the conservation status benchmark for A. araucana is in the Coastal range, showing high rates of AM colonization, fungal structures and biochemical activities in environments subjected to minor geological risks and no fire events. This research provides helpful information for finding efficient biological inoculants, including indigenous AM fungal species, which can help to enhance A. araucana plantlets with an optimized rhizosphere oriented to the restoration of burned A. araucana forests in south-central Chile. © 2019 Elsevier B.V.
KW  - Arbuscular mycorrhizae
KW  - Biochemical soil activity
KW  - Fire impacts
KW  - Native forests
KW  - Protected areas
KW  - Soil ecology
KW  - Chemical analysis
KW  - Deforestation
KW  - Ecology
KW  - Environmental protection
KW  - Fire hazards
KW  - Fires
KW  - Fungi
KW  - Phosphatases
KW  - Soils
KW  - Arbuscular mycorrhizas
KW  - Fire impacts
KW  - Native forests
KW  - Protected areas
KW  - Soil ecology
KW  - Soil conservation
KW  - arbuscular mycorrhiza
KW  - biochemistry
KW  - colonization
KW  - coniferous forest
KW  - conservation status
KW  - deforestation
KW  - endangered species
KW  - fire
KW  - habitat fragmentation
KW  - native species
KW  - protected area
KW  - soil analysis
KW  - symbiosis
KW  - Chemical Analysis
KW  - Deforestation
KW  - Ecology
KW  - Environments
KW  - Fires
KW  - Forests
KW  - Fungi
KW  - Soil
KW  - Andes
KW  - Chile
KW  - Araucaria araucana
KW  - Coniferophyta
PB  - Elsevier B.V.
N1  - Export Date: 12 October 2020
M3  - Article
DB  - Scopus
C7  - 117806
N1  - CODEN: FECMD
LA  - English
N1  - Correspondence Address: Cornejo, P.; Centro de Investigación en Micorrizas y Sustentabilidad Agroambiental, CIMYSA, Universidad de La Frontera, Av. Francisco Salazar 01145, Chile; email: pablo.cornejo@ufrontera.cl
UR  - https://www.scopus.com/inward/record.uri?eid=2-s2.0-85076848359&doi=10.1016%2fj.foreco.2019.117806&partnerID=40&md5=241fcddee21f92c9f8e40ef5ecb3303c
ER  - 

TY  - JOUR
TI  - Key fungal degradation patterns, enzymes and their applications for the removal of aliphatic hydrocarbons in polluted soils: A review
T2  - International Biodeterioration and Biodegradation
J2  - Int. Biodeterior. Biodegrad.
VL  - 147
PY  - 2020
DO  - 10.1016/j.ibiod.2019.104866
SN  - 09648305 (ISSN) 
AU  - Daccò, C.
AU  - Girometta, C.
AU  - Asemoloye, M.D.
AU  - Carpani, G.
AU  - Picco, A.M.
AU  - Tosi, S.
AD  - Mycology Unit, Department of Earth and Environmental Sciences, University of Pavia, via S. Epifanio 14, Pavia, 27100, Italy
AD  - Mycology/Fungal Biotechnology Unit, Department of Botany, University of Ibadan, Ibadan, Oyo State  200284, Nigeria
AD  - Eni Research and Technological Innovation Dept, Environmental Technologies (TEAMB), via Maritano 26, San Donato Milanese, Milano, 20097, Italy
AB  - Many saturated or unsaturated aliphatic hydrocarbons in fuels and their derivate pose considerable hazards to biological receptors due to the formation of toxic and carcinogenic metabolites. Currently, “bioremediation” (the use of living organisms to mitigate environmental pollution) is gaining public attention due to its cost-effectiveness and environment-friendly strategies. Understanding of biodegradation mechanisms is of high ecological significance; it relies on the use of indigenous microorganisms to transform/mineralize hydrocarbon contaminants. Fungal degradation processes have been well proven to degrade many hydrocarbons as they possess different cassettes of enzymes which enable them to degrade and utilize different hydrocarbons as sole carbon/energy sources. However, there is still a dearth of knowledge on fungal abilities for degradation of aliphatic hydrocarbons with respect to aromatics. The present paper is a review of the main results published on the ability of fungi in degrading aliphatic hydrocarbons. Aliphatics have been considered in particular for their abundance in the crude oil mixture and its derivate. The paper focuses on the biochemical processes and mechanisms involved in the degradation, analysing the differences observed in micromycetes (mainly Ascomycota) and macromycetes (Basidiomycota). The application of fungi in bioremediation in field-scale experiences is also discussed in light of environmental constraints. © 2019 Elsevier Ltd
KW  - Aliphatic hydrocarbons
KW  - Bioremediation
KW  - Enzymes
KW  - Fungi
KW  - Pollution
KW  - Aromatic hydrocarbons
KW  - Biohazards
KW  - Bioremediation
KW  - Biotechnology
KW  - Cost effectiveness
KW  - Enzymes
KW  - Fungi
KW  - Metabolites
KW  - Natural gasoline
KW  - Pollution
KW  - Soil pollution
KW  - Aliphatic hydrocarbons
KW  - Biochemical process
KW  - Biological receptors
KW  - Crude oil mixtures
KW  - Environment friendly
KW  - Environmental constraints
KW  - Environmental pollutions
KW  - Hydrocarbon contaminants
KW  - Biodegradation
KW  - biochemical composition
KW  - biodegradation
KW  - bioremediation
KW  - enzyme
KW  - enzyme activity
KW  - fungus
KW  - hydrocarbon
KW  - metabolite
KW  - pollutant removal
KW  - Ascomycota
KW  - Basidiomycota
KW  - Fungi
PB  - Elsevier Ltd
N1  - Cited By :7
N1  - Export Date: 12 October 2020
M3  - Review
DB  - Scopus
C7  - 104866
N1  - CODEN: IBBIE
LA  - English
N1  - Correspondence Address: Girometta, C.; Mycology Unit, Department of Earth and Environmental Sciences, University of Pavia, via S. Epifanio 14, Italy; email: carolina.girometta01@universitadipavia.it
UR  - https://www.scopus.com/inward/record.uri?eid=2-s2.0-85075738256&doi=10.1016%2fj.ibiod.2019.104866&partnerID=40&md5=afebcf6a311b1d24e71c6381887ce488
ER  - 

TY  - JOUR
TI  - Isolation of Heavy Metal-Tolerant PGPR Strains and Amelioration of Chromium Effect in Wheat in Combination with Biochar
T2  - Iranian Journal of Science and Technology, Transaction A: Science
J2  - Iran. J. Sci. Technol., Trans. A: Sci.
VL  - 44
IS  - 1
PY  - 2020
DO  - 10.1007/s40995-019-00800-7
SN  - 10286276 (ISSN) 
AU  - Mazhar, R.
AU  - Ilyas, N.
AU  - Arshad, M.
AU  - Khalid, A.
AU  - Hussain, M.
AD  - Department of Botany, PMAS Arid Agriculture University, Rawalpindi, Pakistan
AD  - Department of Environmental Science, PMAS Arid Agriculture University, Rawalpindi, Pakistan
AB  - In the present study, detection of heavy metals was carried out in a textile industry soil by ICPOES method. Chromium was the most abundant heavy metal in the examined soil samples and its concentration (95–1180 ppm) exceed the EPA limit. Furthermore, six chromium-tolerant bacterial strains were isolated, most of which belong to Bacillus spp. The maximum tolerance limit of strains was 0.5 ppm for K2Cr2O7. Cr-tolerant strains in consortium were used for the inoculation in combination with biochar. The maximum increase in shoot and root length was (22–23.4%), and maximum increase in chlorophyll and SOD was (28–40%). In the similar way, the proline and sugar contents were improved up to 20.5% and 9.6%, respectively. Significant reduction in Cr uptake was recorded in dry biomass of wheat plants where Cr concentration was 0.28 ± 1.01 mg/kg as compared to control. Hence, according to the findings, PGPR and biochar are an important tool for amelioration of chromium and can be used as inoculums for better plant production. © 2019, Shiraz University.
KW  - Biochar
KW  - Chromium
KW  - Heavy metal
KW  - PGPR
KW  - Wheat
PB  - Springer
N1  - Cited By :1
N1  - Export Date: 12 October 2020
M3  - Article
DB  - Scopus
LA  - English
N1  - Correspondence Address: Mazhar, R.; Department of Botany, PMAS Arid Agriculture UniversityPakistan; email: roominamazhar83@gmail.com
UR  - https://www.scopus.com/inward/record.uri?eid=2-s2.0-85076002665&doi=10.1007%2fs40995-019-00800-7&partnerID=40&md5=30ab84fe711f129dda7aa048d0bcb5b2
ER  - 

TY  - JOUR
TI  - Effectiveness of Plant Beneficial Microbes: Overview of the Methodological Approaches for the Assessment of Root Colonization and Persistence
T2  - Frontiers in Plant Science
J2  - Front. Plant Sci.
VL  - 11
PY  - 2020
DO  - 10.3389/fpls.2020.00006
SN  - 1664462X (ISSN) 
AU  - Romano, I.
AU  - Ventorino, V.
AU  - Pepe, O.
AD  - Department of Agricultural Sciences, University of Naples Federico II, Naples, Italy
AD  - Task Force on Microbiome Studies, University of Naples Federico II, Naples, Italy
AB  - Issues concerning the use of harmful chemical fertilizers and pesticides that have large negative impacts on environmental and human health have generated increasing interest in the use of beneficial microorganisms for the development of sustainable agri-food systems. A successful microbial inoculant has to colonize the root system, establish a positive interaction and persist in the environment in competition with native microorganisms living in the soil through rhizocompetence traits. Currently, several approaches based on culture-dependent, microscopic and molecular methods have been developed to follow bioinoculants in the soil and plant surface over time. Although culture-dependent methods are commonly used to estimate the persistence of bioinoculants, it is difficult to differentiate inoculated organisms from native populations based on morphological characteristics. Therefore, these methods should be used complementary to culture-independent approaches. Microscopy-based techniques (bright-field, electron and fluorescence microscopy) allow to obtain a picture of microbial colonization outside and inside plant tissues also at high resolution, but it is not possible to always distinguish living cells from dead cells by direct observation as well as distinguish bioinoculants from indigenous microbial populations living in soils. In addition, the development of metagenomic techniques, including the use of DNA probes, PCR-based methods, next-generation sequencing, whole-genome sequencing and pangenome methods, provides a complementary approach useful to understand plant–soil–microbe interactions. However, to ensure good results in microbiological analysis, the first fundamental prerequisite is correct soil sampling and sample preparation for the different methodological approaches that will be assayed. Here, we provide an overview of the advantages and limitations of the currently used methods and new methodological approaches that could be developed to assess the presence, plant colonization and soil persistence of bioinoculants in the rhizosphere. We further discuss the possibility of integrating multidisciplinary approaches to examine the variations in microbial communities after inoculation and to track the inoculated microbial strains. © Copyright © 2020 Romano, Ventorino and Pepe.
KW  - bioinoculant
KW  - colonization
KW  - culture-dependent methods
KW  - metagenomic approach
KW  - microscopy-based techniques
KW  - persistence
KW  - plant growth-promoting microbes
PB  - Frontiers Media S.A.
N1  - Cited By :3
N1  - Export Date: 12 October 2020
M3  - Review
DB  - Scopus
C7  - 6
LA  - English
N1  - Correspondence Address: Ventorino, V.; Department of Agricultural Sciences, University of Naples Federico IIItaly; email: valeria.ventorino@unina.it
UR  - https://www.scopus.com/inward/record.uri?eid=2-s2.0-85079659987&doi=10.3389%2ffpls.2020.00006&partnerID=40&md5=dc3e2920998ee4d53a26886761c56433
ER  - 

TY  - JOUR
TI  - Microbial consortia inoculants stimulate early growth of maize depending on nitrogen and phosphorus supply
T2  - Plant, Soil and Environment
J2  - Plant Soil Environ.
VL  - 66
IS  - 3
SP  - 105
EP  - 112
PY  - 2020
DO  - 10.17221/382/2019-PSE
SN  - 12141178 (ISSN) 
AU  - Bradáčová, K.
AU  - Kandeler, E.
AU  - Berger, N.
AU  - Ludewig, U.
AU  - Neumann, G.
AD  - Institute of Crop Science, Nutritional Crop Physiology (340 h), University of Hohenheim, Stuttgart, Germany
AD  - Institute of Soil Science and Land Evaluation, Soil Biology (310 b), University of Hohenheim, Stuttgart, Germany
AD  - EuroChem Agro GmbH, Mannheim, Germany
AB  - Adoption of microbial consortia as plant growth-promoting microorganisms (PGPMs) instead of single-strain inoculants is discussed as an approach to increase the efficiency and flexibility of PGPM-assisted production strategies. This study provides the functional characterisation of a commercial microbial consortia product (MCP) in a series of greenhouse experiments with maize on a silty-loam field soil (pH 5.9). A 60%-increased abundance of bacteria that could be cultivated after rhizosphere extraction was measured after MCP inoculation at the end of the 42-days culture period. MCP inoculation did not stimulate shoot biomass production of maize fertilised with nitrate, but growth improvement was recorded in combination with stabilised ammonium, especially with reduced phosphorus (P) supply. The MCP inoculant improved the acquisition of ammonium-N but also increased shoot-P. MCP inoculation stimulated root length development under reduced P supply with stabilised ammonium by 52%. This was accompanied by the increased auxin production capacity of rhizosphere bacteria. C-, N-, and P-turnover in the rhizosphere were little affected by the MCP inoculation, as deduced from the analysis of activities of extracellular soil enzymes. The findings suggest that the form of N supply is crucial for the efficiency of plant-MCP interactions. © 2020, Czech Academy of Agricultural Sciences. All rights reserved.
KW  - Acid phosphatase
KW  - Biofertilisers
KW  - P solubilisation
KW  - Plant-microbe interactions
KW  - Root-associated microbiome
PB  - Czech Academy of Agricultural Sciences
N1  - Cited By :2
N1  - Export Date: 12 October 2020
M3  - Article
DB  - Scopus
LA  - English
N1  - Correspondence Address: Bradáčová, K.; Institute of Crop Science, Nutritional Crop Physiology (340 h), University of HohenheimGermany; email: klara.bradacova@uni-hohenheim.de
UR  - https://www.scopus.com/inward/record.uri?eid=2-s2.0-85087617017&doi=10.17221%2f382%2f2019-PSE&partnerID=40&md5=fd4e9d5e62970e48eb13f1c031c25d29
ER  - 

TY  - JOUR
TI  - Response of soil bacterial community and pepper plant growth to application of bacillus thuringiensis KNU-07
T2  - Agronomy
J2  - Agronomy
VL  - 10
IS  - 4
PY  - 2020
DO  - 10.3390/agronomy10040551
SN  - 20734395 (ISSN) 
AU  - Jo, H.
AU  - Tagele, S.B.
AU  - Pham, H.Q.
AU  - Kim, M.-C.
AU  - Choi, S.-D.
AU  - Kim, M.-J.
AU  - Park, Y.-J.
AU  - Ibal, J.C.
AU  - Park, G.-S.
AU  - Shin, J.-H.
AD  - School of Applied Biosciences, Kyungpook National University, Daegu, 41566, South Korea
AD  - R&I Center, COSMAX BTI Inc, Seongnam-si, Gyeonggi-do, 13486, South Korea
AD  - Atogen Co., Ltd., Yuseong-gu, Daejeon, 34015, South Korea
AD  - Department of Integrative Biology, Kyungpook National University, Daegu, 41566, South Korea
AB  - Many Bacillus species are among the plant growth-promoting rhizobacteria (PGPR) that promote the growth of many different plant species. This study aimed to investigate the effects of Bacillus thuringiensis KNU-07 on the growth of pepper plants and the soil microbiota. We also designed primers specific for the strain KNU-07 to monitor the population in pepper-cultivated soil. Accordingly, a strain-specific primer pair was designed using a database constructed from 16,160 complete bacterial genomes. We employed quantitative PCR (qPCR) to track the abundance of the strain KNU-07 introduced into pepper-cultivated soil using the strain-specific primers. Our study revealed that the strain was found to possess plant growth-promoting (PGP) activities, and it promoted the growth of pepper plants. The soil bacterial community structure due to the application of the PGPR strain was significantly changed after six weeks post-inoculation. In addition, based on qPCR analysis, the population of the introduced strain declined over time. In this study, application of a PGPR strain increased the growth of pepper plants and changed the soil bacterial community structure. The successful results of monitoring of a bacterial strain's population using a single strain-specific primer pair can provide important information about the quantification of bio-inoculants under non-sterile soil conditions. © 2020 by the authors. Licensee MDPI, Basel, Switzerland. This article is an open access article distributed under the terms and conditions of the Creative Commons Attribution (CC BY) license (http://creativecommons.org/licenses/by/4.0/).
KW  - Bacillus thuringiensis
KW  - Capsicum annuum
KW  - Microbiome
KW  - PGPR
KW  - Strain-specific primer
KW  - Tracking
PB  - MDPI AG
N1  - Export Date: 12 October 2020
M3  - Article
DB  - Scopus
C7  - 551
LA  - English
N1  - Correspondence Address: Shin, J.-H.; School of Applied Biosciences, Kyungpook National UniversitySouth Korea; email: jhshin@knu.ac.kr
UR  - https://www.scopus.com/inward/record.uri?eid=2-s2.0-85083042835&doi=10.3390%2fagronomy10040551&partnerID=40&md5=332811aaa1c0e00cb5cb2a3f762e9ed5
ER  - 

TY  - JOUR
TI  - Resident rhizosphere microbiome's ecological dynamics and conservation: Towards achieving the envisioned Sustainable Development Goals, a review
T2  - International Soil and Water Conservation Research
J2  - Int. Soil Water Conserv. Res.
PY  - 2020
DO  - 10.1016/j.iswcr.2020.08.002
SN  - 20956339 (ISSN) 
AU  - Omotayo, O.P.
AU  - Babalola, O.O.
AD  - Food Security and Safety Niche, Faculty of Natural and Agricultural Science, North-West University, Mmabatho, 2735, South Africa
AB  - The role of the rhizosphere microbiome remain crucial to human existence and can therefore not be over-looked, particularly with respect to plant growth, development and yield. The rhizosphere is the ‘home’ for several genes, some of which are responsible for the various trait and features exhibited by plants. Numerous microbes have been identified to inhabit the rhizosphere, some of which are the proteobacteria, nitrogen fixing bacteria, plant growth promoting rhizobacteria, mycorrhizal and mycoparasitic fungi. Likewise, chemical compounds such as amino acids (crystathionine and homoserine), which inhibits nematodes, carbohydrates (fructose), which enhance the growth of microorganisms, and sterols (sitosterol), which regulate plant growth, reside in the plant rhizosphere. Several factors contributes to the existence and survival of these microbes, one being good agricultural practices, as some farming techniques negatively affects the soil microbial content. This study therefore focused on the agricultural and health importance of the soil organisms, as well as the various techniques that can be employed to maintain the rhizosphere microbiome, despite the rise and intensification of various harmful land use activities. This will enable a better understanding of the soil rhizosphere conservation, restoration and sustainable use, specifically of degraded land. This will avoid depleting or alternating the soil microbial content while aiming to ensure a healthy ecosystem, biodiversity, maximal crop productivity, food security and all round sustainability, as targeted by the United Nation's Sustainable Developments Goals. © 2020 International Research and Training Center on Erosion and Sedimentation and China Water and Power Press
KW  - Food security
KW  - Land use activity
KW  - Soil degradation
KW  - Soil microbial community
KW  - Sustainable agriculture
PB  - International Research and Training Center on Erosion and Sedimentation and China Water and Power Press
N1  - Export Date: 12 October 2020
M3  - Review
DB  - Scopus
LA  - English
N1  - Correspondence Address: Babalola, O.O.; Food Security and Safety Niche, Faculty of Natural and Agricultural Science, North-West UniversitySouth Africa; email: olubukola.babalola@nwu.ac.za
UR  - https://www.scopus.com/inward/record.uri?eid=2-s2.0-85091951688&doi=10.1016%2fj.iswcr.2020.08.002&partnerID=40&md5=3da2093d6f5d090a78451729feac1a7c
ER  - 

TY  - JOUR
TI  - Use of compost and phosphate-solubilizing bacteria affect sugarcane mineral nutrition, phosphorus availability, and the soil bacterial community
T2  - Applied Soil Ecology
J2  - Appl. Soil Ecol.
PY  - 2020
DO  - 10.1016/j.apsoil.2020.103760
SN  - 09291393 (ISSN) 
AU  - Estrada-Bonilla, G.A.
AU  - Durrer, A.
AU  - Cardoso, E.J.B.N.
AD  - University of São Paulo, College of Agriculture “Luiz de Queiroz”, Soil Science Department, Piracicaba, São Paulo, Brazil
AD  - Colombian Corporation for Agricultural Research (AGROSAVIA) - Tibaitatá, Mosquera, Cundinamarca, Colombia
AB  - The appropriate utilization of phosphorus (P) for fertilization of sugarcane is critical to reduce the economic costs and the environmental impact caused by traditional management practices. Phosphate-solubilizing bacteria (PSB) play an essential role in P cycling and in the P transfer to the plant, thus increasing crop productivity. The goal of this study was to evaluate soil P lability and plant mineral nutrition, as well as changes in the soil bacterial community upon the use of alternative P sources and inoculation with PSB. Different P sources were evaluated, including compost of sugarcane industry wastes, rock phosphate, and triple superphosphate (TSP). Additionally, we carried out soil P fractionations to study its availability. The use of compost as a P source and co-inoculation with Bacillus sp. BACBR04, Bacillus sp. BACBR06, and Rhizobium sp. RIZBR01 increased the content of P in shoot compared with the uninoculated treatments that received only compost or TSP (i.e. soluble P). This treatment also displayed an increase of nitrogen and potassium content in plant tissue. The increase in P content correlated with an increment in soil P availability, as well as with changes in the soil bacterial community and the predicted presence of the phytase gene. These results present a potential new strategy for sugarcane fertilization, using PSB in combination with compost to improve P nutrition and growth in sugarcane with reduced economic and environmental impact. © 2020 Elsevier B.V.
KW  - PGPB
KW  - Phosphorus nutrition
KW  - Rock phosphate
KW  - Soil microbiome
PB  - Elsevier B.V.
N1  - Export Date: 12 October 2020
M3  - Article
DB  - Scopus
C7  - 103760
N1  - CODEN: ASECF
LA  - English
N1  - Correspondence Address: Estrada-Bonilla, G.A.; Colombian Corporation for Agricultural Research (AGROSAVIA) - TibaitatáColombia; email: gaestrada@agrosavia.co
UR  - https://www.scopus.com/inward/record.uri?eid=2-s2.0-85090486504&doi=10.1016%2fj.apsoil.2020.103760&partnerID=40&md5=70359d80fa5a394752f76dca5a389765
ER  - 

TY  - JOUR
TI  - Essential factors that affect bioelectricity generation by Rhodopseudomonas palustris strain PS3 in paddy soil microbial fuel cells
T2  - International Journal of Energy Research
J2  - Int. J. Energy Res.
PY  - 2020
DO  - 10.1002/er.5916
SN  - 0363907X (ISSN) 
AU  - Liu, C.-H.
AU  - Lee, S.-K.
AU  - Ou, I.-C.
AU  - Tsai, K.-J.
AU  - Lee, Y.
AU  - Chu, Y.-H.
AU  - Liao, Y.-T.
AU  - Liu, C.-T.
AD  - Electrical and Computer Engineering Department, National Chiao Tung UniversityHsinchu, Taiwan
AD  - Institute of Biotechnology, National Taiwan University, Taipei, Taiwan
AD  - Industrial Technology Research Institute, Chutung, Hsinchu, Taiwan
AD  - Agricultural Biotechnology Research Center, Academia Sinica, Nankang, Taipei, Taiwan
AB  - A plant-associated phototrophic bacterium, R. palustris strain PS3, was inoculated into a soil-based MFC to generate electricity. We evaluated the performance of this soil-based microbial fuel cell (MFC) and elucidated the essential factors that contributed to power generation. PS3 showed the potential to enhance power generation, especially when the apparatus was operated in a sealed chamber with illumination. We deduced that the improved power performance was due to the enhanced electron transport through the living electrode that was grown as a PS3 biofilm via photoheterotrophic metabolism. In addition, we suggested that the interplay between phototrophic fixation of ambient CO2 and anaerobic oxidation of ferrous iron in soil was also involved in the increased power output. We implemented CMOS (complementary metal-oxide-semiconductor) technology with the soil-based MFC to harvest energy in a more efficient and stable manner. The above system is expected to provide a potentially low-cost and low-energy system with a high power conversion efficiency for practical applications in the future. © 2020 John Wiley & Sons Ltd
KW  - biofilm
KW  - carbon dioxide fixation
KW  - CMOS
KW  - PGPR
KW  - Phototrophic bacteria
KW  - soil-based microbial fuel cell
KW  - CMOS integrated circuits
KW  - Conversion efficiency
KW  - Electron transport properties
KW  - Electrophysiology
KW  - Metals
KW  - MOS devices
KW  - Oxide semiconductors
KW  - Soils
KW  - Anaerobic oxidation
KW  - CMOS (complementary metal oxide semiconductor)
KW  - Electron transport
KW  - Generate electricity
KW  - High power conversion
KW  - Photoheterotrophic
KW  - Phototrophic bacterium
KW  - Rhodopseudomonas palustris
KW  - Microbial fuel cells
PB  - John Wiley and Sons Ltd
N1  - Export Date: 12 October 2020
M3  - Article
DB  - Scopus
N1  - CODEN: IJERD
LA  - English
N1  - Correspondence Address: Liao, Y.-T.; Electrical and Computer Engineering Department, National Chiao Tung University, Institute of Biotechnology, National Taiwan University, Agricultural Biotechnology Research Center, Academia Sinica, Taiwan; email: yudoliao@g2.nctu.edu.tw
UR  - https://www.scopus.com/inward/record.uri?eid=2-s2.0-85090459437&doi=10.1002%2fer.5916&partnerID=40&md5=9dd8814f3a1dc615065611db820550ea
ER  - 

TY  - JOUR
TI  - Microbial Community Changes in the Rhizosphere Soil of Healthy and Rusty Panax ginseng and Discovery of Pivotal Fungal Genera Associated with Rusty Roots
T2  - BioMed Research International
J2  - BioMed Res. Int.
VL  - 2020
PY  - 2020
DO  - 10.1155/2020/8018525
SN  - 23146133 (ISSN) 
AU  - Wei, X.
AU  - Wang, X.
AU  - Cao, P.
AU  - Gao, Z.
AU  - Chen, A.J.
AU  - Han, J.
AD  - Institute of Medicinal Plant Development, Chinese Academy of Medical Sciences and Peking Union Medical College, Beijing, 100193, China
AB  - Panax ginseng Meyer, a valuable medicinal plant, is severely threatened by rusty root, a condition that greatly affects its yield and quality. Studies investigating the relationship between soil microbial community composition and rusty roots are vital for the production of high-quality ginseng. Here, high-throughput sequencing was employed to systematically characterize changes in the soil microbial community associated with rusty roots. Fungal diversity was lower in the soils of rusty root-affected P. ginseng than in those of healthy plants. Importantly, principal coordinate analysis separated the fungal communities in the rhizosphere soils of rusty root-affected ginseng from those of healthy plants. The dominant bacterial and fungal genera differed significantly between rhizosphere soils of healthy and rusty root-affected P. ginseng, and linear discriminant analysis effect size (LEfSe) further indicated a strong imbalance in the soil microbial community of diseased plants. Significantly enriched bacterial genera (including Rhodomicrobium, Knoellia, Nakamurella, Asticcacaulis, and Actinomadura) were mainly detected in the soil of rusty root-affected P. ginseng, whereas significantly enriched fungal genera (including Xenopolyscytalum, Arthrobotrys, Chalara, Cryptococcus, and Scutellinia) were primarily detected in the soil of healthy plants. Importantly, five fungal genera (Cylindrocarpon, Acrophialophora, Alternaria, Doratomyces, and Fusarium) were significantly enriched in the soil of rusty root-affected plants compared with that of healthy plants, suggesting that an increase in the relative abundance of these pathogenic fungi (Cylindrocarpon, Alternaria, and Fusarium) may be associated with ginseng rusty roots. Additionally, this study is the first to report that an increase in the relative abundances of Acrophialophora and Doratomyces in the rhizosphere of P. ginseng may be associated with the onset of rusty root symptoms in this plant. Our findings provide potentially useful information for developing biological control strategies against rusty root, as well as scope for future screening of fungal pathogens in rusty roots of P. ginseng. © 2020 Xuemin Wei et al.
KW  - Acrophialophora
KW  - Actinomadura
KW  - Alternaria
KW  - Arthrobotrys
KW  - Article
KW  - Asticcacaulis
KW  - bacterium detection
KW  - Chalara
KW  - controlled study
KW  - Cylindrocarpon
KW  - discriminant analysis
KW  - Doratomyces
KW  - environmental enrichment
KW  - Filobasidiella
KW  - fungal community
KW  - Fusarium
KW  - ginseng
KW  - high throughput sequencing
KW  - Knoellia
KW  - microbial diversity
KW  - Nakamurella
KW  - nonhuman
KW  - plant root
KW  - principal coordinate analysis
KW  - rhizosphere
KW  - Rhodomicrobium
KW  - Scutellinia
KW  - soil microflora
KW  - Xenopolyscytalum
PB  - Hindawi Limited
N1  - Cited By :2
N1  - Export Date: 12 October 2020
M3  - Article
DB  - Scopus
C7  - 8018525
C2  - 32016120
LA  - English
N1  - Correspondence Address: Han, J.; Institute of Medicinal Plant Development, Chinese Academy of Medical Sciences and Peking Union Medical CollegeChina; email: happymyra2007@163.com
UR  - https://www.scopus.com/inward/record.uri?eid=2-s2.0-85078656544&doi=10.1155%2f2020%2f8018525&partnerID=40&md5=132f25488258de56f1b00175a46156a9
ER  - 

TY  - JOUR
TI  - Bioaugmentation with PGP-trace element tolerant bacterial consortia affects Pb uptake by Helianthus annuus grown on trace element polluted military soils
T2  - International Journal of Phytoremediation
J2  - Int. J. Phytorem.
PY  - 2020
DO  - 10.1080/15226514.2020.1805408
SN  - 15226514 (ISSN) 
AU  - Saran, A.
AU  - Imperato, V.
AU  - Fernandez, L.
AU  - Vannucchi, F.
AU  - Steffanie, N.M.
AU  - d’Haen, J.
AU  - Merini, L.J.
AU  - Vangronsveld, J.
AU  - Thijs, S.
AD  - EEA Anguil INTA-CONICET, La Pampa, Argentina
AD  - Environmental Biology, Centre for Environmental Sciences, Hasselt University, Diepenbeek, Belgium
AD  - Institute of Life Science, Scuola Superiore Sant’Anna, Pisa, Italy
AD  - Zoology: Biodiversity and Toxicology, Centre for Environmental Sciences, Hasselt University, Diepenbeek, Belgium
AD  - Institute for Material Research (IMO), Hasselt University, Diepenbeek, Belgium
AD  - Division IMOMEC, IMEC, Diepenbeek, Belgium
AD  - Department of Plant Physiology and Biophysics, Faculty of Biology and Biotechnology, Maria Curie Sklodowska University, Lublin, Poland
AB  - In this study, we sought to compose consortia of plant growth-promoting (PGP) and trace element tolerant bacteria, to improve plant growth and inhibit uptake and translocation of trace elements, eventually allowing the cultivation of profitmaking crops on trace elements polluted soils, reducing the risks of entrance of these elements into the food chain. Sunflower (Helianthus annuus L.) was grown on two polluted military soils (MS1 and MS2) in greenhouse microcosms and inoculated with three different bacterial consortia (C1, C2, C3). Growth and physiological status of the plants were unaffected during the experiment with the inoculation. After 2months, plants were harvested. Consortium C2 and C3 decreased Pb shoot bioaccumulation by respectively 80–85% when plants were grown in the MS1 and even to concentrations below detection limit in plants grown in MS2. Differences in uptake and (sub)cellular localization of Pb and Cd in selected bacterial isolates were investigated in vitro by TEM-EDX. Pb absorption was observed by Bacillus wiedmanni ST29 and Bacillus paramycoides ST9 cultures. While adsorption at the bacterial cell wall was observed by Bacillus paramycoides ST9 and retention in the extracellular matrix by Cellulosimicrobium cellulans ST54. © 2020 Taylor & Francis Group, LLC.
KW  - Commercial crop
KW  - inoculation
KW  - polluted soils
PB  - Taylor and Francis Inc.
N1  - Export Date: 12 October 2020
M3  - Article
DB  - Scopus
N1  - CODEN: IJPHF
LA  - English
N1  - Correspondence Address: Saran, A.Argentina; email: saran.anabel@inta.gov.ar
UR  - https://www.scopus.com/inward/record.uri?eid=2-s2.0-85089553589&doi=10.1080%2f15226514.2020.1805408&partnerID=40&md5=ed98723725a1ec810bdc854ec361cda7
ER  - 

TY  - JOUR
TI  - In situ phytomanagement with Brassica napus and bio-stabilised municipal solid wastes is a suitable strategy for redevelopment of vacant urban land
T2  - Urban Forestry and Urban Greening
J2  - Urban For. Urban Greening
VL  - 47
PY  - 2020
DO  - 10.1016/j.ufug.2019.126550
SN  - 16188667 (ISSN) 
AU  - Míguez, F.
AU  - Gómez-Sagasti, M.T.
AU  - Hernández, A.
AU  - Artetxe, U.
AU  - Blanco, F.
AU  - Castañeda, J.H.
AU  - Lozano, J.V.
AU  - Garbisu, C.
AU  - Becerril, J.M.
AD  - University of Basque Country, Faculty of Science and Technology, Department of Plant Biology and Ecology, P. O. Box 644, Bilbao, E-48080, Spain
AD  - NEIKER-Tecnalia, Department of Conservation of Natural Resources, C/ Berreaga, 1, Derio, E-48160, Spain
AD  - Town Hall of Vitoria-Gasteiz City, Calle Pintor Teodoro Dublang, 25, Vitoria-Gasteiz, 01008, Spain
AB  - The decline of industrial manufacturing left large areas of vacant land in the peri-urban belts of many European cities, becoming an economic, social and environmental concern. In the meantime, available fertile soils are being over-used to produce energy crops, and municipal organic wastes are accumulating in landfills, actions that hamper the development of wealth-creating and sustainable societies. Phytomanagement has emerged as a valuable in-situ strategy for the management of peri-urban vacant spaces, able to restore their fundamental ecosystem services. The field experiment described here was undertaken to study the potential of bio-stabilised material (BSM) obtained from commingled municipal solid wastes, both for Brassica napus (rapeseed) crop production and to improve the health/functioning of peri-urban vacant soil as a first step toward urban greening. Three months before sowing, soils were amended with 0, 50 and 100 t FW BSM ha–1. Data were gathered on the physiology and growth of B. napus at the BBCH-16-17 (57 days) and BBCH-89 (260 days) phenological stages. The activity, biomass, and functional diversity of soil microbial communities were measured concomitantly. Overall, the results showed that the BSM-amended soils became more productive and functional than the unamended soils. At the plant level, the leaf area of B. napus plants was significantly increased at the BBCH-16-17 stage, which later, at BBCH-89 stage, translated to a higher yield. At the soil level, mainly microbial activities related to C and N turnover increased after BSM amendment. This was key in satisfying the oilseed nutritional requirements under our experimental conditions. This innovative study advocates for a circular economy and shows that the combination of BSM amendment and B. napus can be efficacious for the redevelopment of peri-urban vacant soils. © 2019 Elsevier GmbH
KW  - Biofuels
KW  - Microbial properties
KW  - Organic amendment
KW  - Peri-urban soil restoration
KW  - Soil health
KW  - crop production
KW  - functional role
KW  - growth response
KW  - leaf area
KW  - leafy vegetable
KW  - municipal solid waste
KW  - phytochemistry
KW  - soil microorganism
KW  - soil remediation
KW  - urban area
KW  - Brassica napus
PB  - Elsevier GmbH
N1  - Cited By :2
N1  - Export Date: 12 October 2020
M3  - Article
DB  - Scopus
C7  - 126550
LA  - English
N1  - Correspondence Address: Míguez, F.; University of Basque Country (UPV/EHU), Department of Plant Biology and Ecology, Faculty of Science and Technology, P. O. Box 644, Spain; email: fatima.miguez@ehu.eus
UR  - https://www.scopus.com/inward/record.uri?eid=2-s2.0-85075974303&doi=10.1016%2fj.ufug.2019.126550&partnerID=40&md5=15a08934b4ae43b7ee4738f26ea6a954
ER  - 

TY  - JOUR
TI  - Cyanobacterium-primed Chrysanthemum nursery improves performance of the plant and soil quality
T2  - Biology and Fertility of Soils
J2  - Biol. Fertil. Soils
PY  - 2020
DO  - 10.1007/s00374-020-01494-5
SN  - 01782762 (ISSN) 
AU  - Bharti, A.
AU  - Prasanna, R.
AU  - Kumar, G.
AU  - Nain, L.
AU  - Rana, A.
AU  - Ramakrishnan, B.
AU  - Shivay, Y.S.
AD  - Division of Microbiology, ICAR - Indian Agricultural Research Institute, New Delhi, 110012, India
AD  - Division of Floriculture and Landscape Architecture, ICAR - Indian Agricultural Research Institute, New Delhi, India
AD  - Division of Agronomy, ICAR - Indian Agricultural Research Institute, New Delhi, India
AB  - The performance of Anabaena laxa–primed nursery of Chrysanthemum cultivar Jaya was evaluated after transplanting into pots fertilised with two different doses of N fertiliser (urea) as full or 75% N, along with full dose of phosphorus (P) and potassium (K) fertilisers. Enhanced N2-fixation activity and, consequently, several fold higher N availability in soil were recorded in such primed nursery cuttings grown with full or 75% N dose, when compared with controls. The values of soil polysaccharides doubled, while microbial biomass C and proteins showed a 10–50% enhancement in the A. laxa–primed treatments, as compared with only fertiliser-amended treatments. The primed plants increased the soil phospholipid fatty acid content by 60% at 100 days after transplanting (DAT), besides recording 20–40% enhancement in plant growth attributes and shoot: root dry weight ratio, as compared with control plants grown with only fertilisers. Enzyme activity in leaves and flowers was enhanced to the tune of one- to fourfold in the A. laxa–primed plants. In terms of quality traits, early appearance of buds and significantly higher amounts of pigments were recorded in A. laxa–primed plants. Soil chlorophyll, available nutrients and root biofilm formation correlated positively with flowering attributes, including flower diameter, dry weight, anthocyanin and carotenoid content of flowers. The novelty of this study was the observed long-term beneficial effects in terms of improved soil microbiological characteristics and plant growth, which lead to better flower quality traits in Chrysanthemum plants, raised using cyanobacterium-primed nursery. © 2020, Springer-Verlag GmbH Germany, part of Springer Nature.
KW  - Anabaena laxa
KW  - Jaya
KW  - N
KW  - Priming
KW  - Rooting mix
PB  - Springer
N1  - Export Date: 12 October 2020
M3  - Article
DB  - Scopus
N1  - CODEN: BFSOE
LA  - English
N1  - Correspondence Address: Prasanna, R.; Division of Microbiology, ICAR - Indian Agricultural Research InstituteIndia; email: radhapr@gmail.com
UR  - https://www.scopus.com/inward/record.uri?eid=2-s2.0-85090945654&doi=10.1007%2fs00374-020-01494-5&partnerID=40&md5=96550fa656951bc64ea9c0543a37c176
ER  - 

TY  - JOUR
TI  - Mangrove-diazotroph relationships at the root, tree and forest scales: Diazotrophic communities create high soil nitrogenase activities in Rhizophora stylosa rhizospheres
T2  - Annals of Botany
J2  - Ann. Bot.
VL  - 125
IS  - 1
SP  - 131
EP  - 144
PY  - 2020
DO  - 10.1093/aob/mcz164
SN  - 03057364 (ISSN) 
AU  - Inoue, T.
AU  - Shimono, A.
AU  - Akaji, Y.
AU  - Baba, S.
AU  - Takenaka, A.
AU  - Chan, H.T.
AD  - National Institute for Environmental Studies, 16-2 Onogawa Tsukuba, Ibaraki, 305-8506, Japan
AD  - Toho University, Department of Biology, Faculty of Science, 2-2-1 Miyama, Funabashi, Chiba, 274-8510, Japan
AD  - International Society for Mangrove Ecosystems, University of the Ryukyus, Nishihara, Okinawa, 903-0129, Japan
AB  - Background and Aims The tidal flats on which mangrove plants grow tend to have low soil nitrogen contents because nitrogen-containing litter is repeatedly washed offshore by ebb tides. Under such circumstances, it is unclear how mangrove plants acquire the nitrogen required to support their vigorous growth. In the present work, chemical and biological characteristics of diazotrophy around mangrove plant roots were surveyed under natural conditions to elucidate mangrove-diazotroph relationships. Methods Soil nitrogenase activity of a representative mangrove plant, Rhizophora stylosa, which has a broad geographical distribution, was measured using the acetylene reduction assay at forest, tree and prop root scales. In addition, diazotrophic community composition was compared between rhizosphere and bulk soil based on sequencing of nifH genes. Key Results Soil nitrogenase activity was high near prop roots, and this pattern was enhanced as soil live root content increased. At the forest scale, we observed high soil nitrogenase activity (acetylene-reducing activity) inside the forest (the highest value was 90.9 μmol C2H2 min-1 cm-3, average 46.8 ± 18.2 μmol C2H2 min-1 cm-3). Rates decreased sharply from the forest to the tidal flat (range 1.2-22.2 μmol C2H2 min-1 cm-3, average 7.9 ± 4.5 μmol C2H2 min-1 cm-3). The nifH operational taxonomic unit composition differed significantly among forest and tree rhizospheres and the bulk soil (P &lt; 0.0001). Conclusions Our results suggest that the accumulation of diazotrophs around R. stylosa mangrove trees enhances the supply of biologically fixed nitrogen to the mangrove roots. This supply is especially important when the soil naturally contains little nitrogen. This nitrogen acquisition system may be a key process that explains the high productivity of mangrove ecosystems. © The Author(s) 2019.
KW  - ARA
KW  - Biological nitrogen fixation
KW  - Diazotrophs
KW  - Mangroves
KW  - Nitrogen
KW  - Nitrogenase
KW  - Rhizophora stylosa
KW  - community composition
KW  - enzyme
KW  - enzyme activity
KW  - geographical distribution
KW  - mangrove
KW  - nitrogen
KW  - nitrogen fixation
KW  - rhizosphere
KW  - Rhizophora stylosa
KW  - Rhizophoraceae
KW  - nitrogenase
KW  - ecosystem
KW  - forest
KW  - microbiology
KW  - nitrogen fixation
KW  - Rhizophoraceae
KW  - rhizosphere
KW  - soil
KW  - tree
KW  - Ecosystem
KW  - Forests
KW  - Nitrogen Fixation
KW  - Nitrogenase
KW  - Rhizophoraceae
KW  - Rhizosphere
KW  - Soil
KW  - Soil Microbiology
KW  - Trees
PB  - Oxford University Press
N1  - Cited By :1
N1  - Export Date: 12 October 2020
M3  - Article
DB  - Scopus
N1  - CODEN: ANBOA
C2  - 31678987
LA  - English
N1  - Correspondence Address: Inoue, T.; National Institute for Environmental Studies, 16-2 Onogawa Tsukuba, Japan; email: tomomi.inoue@nies.go.jp
UR  - https://www.scopus.com/inward/record.uri?eid=2-s2.0-85075551037&doi=10.1093%2faob%2fmcz164&partnerID=40&md5=3841724290458f2bc4ed0e9f1cee3e03
ER  - 

TY  - JOUR
TI  - Molecular tagging of biocontrol fungus Trichoderma asperellum and its colonization in soil
T2  - Journal of Applied Microbiology
J2  - J. Appl. Microbiol.
VL  - 128
IS  - 1
SP  - 255
EP  - 264
PY  - 2020
DO  - 10.1111/jam.14457
SN  - 13645072 (ISSN) 
AU  - Xian, H.-Q.
AU  - Liu, L.
AU  - Li, Y.-H.
AU  - Yang, Y.-N.
AU  - Yang, S.
AD  - School of Life Sciences, Qingdao Agricultural UniversityShandong Province, China
AD  - Shandong Province Key Laboratory of Applied MycologyShandong Province, China
AD  - Qingdao International Center on Microbes Utilizing Biogas, Qingdao, Shandong Province, China
AD  - Key Laboratory of Systems Bioengineering, Ministry of Education, Tianjin University, Tianjin, China
AB  - Aims: To conduct molecular tagging of the biocontrol fungus Trichoderma asperellum strain T4 and elucidate its colonization patterns in soil. Methods and Results: We constructed an expression vector harbouring a hygromycin B-resistant gene (hph) and an efficient green fluorescent protein (egfp) gene. By applying Agrobacterium AGL-1-mediated genetic transformation technology, we conducted molecular tagging of T. asperellum and monitored the colonization dynamics of T. asperellum in soil. The results of tracking five independent transformants of T. asperellum indicated that its expansion rates ranged from 4·7 to 6·8 cm week−1. After inoculation in soil, the quantities of T. asperellum could be maintained at over 10 × 104 CFU per gram soil in the first year. In the third year after inoculation, the quantities of T. asperellum in soil were still higher than 1 × 103 CFU per gram soil. In addition, molecularly tagged T. asperellum in soil in the second year (i.e. 12 months) after inoculation could still reach the biocontrol effect on cucumber Rhizoctonia rot by more than 74%. Conclusion: Trichoderma asperellum strain T4 is capable of effectively colonizing in soil and surviving for more than 1 year. Significance and Impact of the Study: This study has provided the scientific basis for applying T. asperellum as the biocontrol fungus for prevention and control of plant diseases. © 2019 The Society for Applied Microbiology
KW  - biocontrol
KW  - colonization
KW  - indigenous micro-organisms
KW  - molecular tagging
KW  - Trichoderma asperellum
KW  - bacterium
KW  - biocontrol agent
KW  - biotransformation
KW  - colonization
KW  - fungus
KW  - gene expression
KW  - molecular analysis
KW  - soil microorganism
KW  - tagging
KW  - antifungal activity
KW  - Article
KW  - biological pest control
KW  - colony forming unit
KW  - controlled study
KW  - cucumber
KW  - expression vector
KW  - fungal colonization
KW  - genetic transformation
KW  - inoculation
KW  - nonhuman
KW  - phylogeny
KW  - Rhizoctonia
KW  - soil analysis
KW  - Trichoderma asperellum
KW  - bacterial count
KW  - biological control agent
KW  - drug effect
KW  - genetics
KW  - growth, development and aging
KW  - metabolism
KW  - microbiology
KW  - pharmacology
KW  - plant disease
KW  - prevention and control
KW  - Trichoderma
KW  - Agrobacterium
KW  - Cucumis sativus
KW  - Fungi
KW  - Rhizoctonia
KW  - Trichoderma asperellum
KW  - bacterial protein
KW  - fusion protein
KW  - green fluorescent protein
KW  - Bacterial Proteins
KW  - Biological Control Agents
KW  - Colony Count, Microbial
KW  - Cucumis sativus
KW  - Green Fluorescent Proteins
KW  - Plant Diseases
KW  - Recombinant Fusion Proteins
KW  - Rhizoctonia
KW  - Soil Microbiology
KW  - Trichoderma
PB  - Blackwell Publishing Ltd
N1  - Export Date: 12 October 2020
M3  - Article
DB  - Scopus
N1  - CODEN: JAMIF
C2  - 31541488
LA  - English
N1  - Correspondence Address: Yang, S.; School of Life Sciences, Qingdao Agricultural UniversityChina; email: yangsong1209@163.com
UR  - https://www.scopus.com/inward/record.uri?eid=2-s2.0-85074367803&doi=10.1111%2fjam.14457&partnerID=40&md5=20930f45c7804c23d3fd338312e8d218
ER  - 

TY  - JOUR
TI  - Phosphate-Solubilizing Microorganisms: Mechanism and Their Role in Phosphate Solubilization and Uptake
T2  - Journal of Soil Science and Plant Nutrition
J2  - J. Soil Sci Plant Nutri.
PY  - 2020
DO  - 10.1007/s42729-020-00342-7
SN  - 07189508 (ISSN) 
AU  - Rawat, P.
AU  - Das, S.
AU  - Shankhdhar, D.
AU  - Shankhdhar, S.C.
AD  - Department of Plant Physiology, College of Basic Sciences & Humanities, G. B. Pant University of Agriculture & Technology, Pantnagar, Uttarakhand, India
AB  - Phosphorus is the second most critical macronutrient after nitrogen required for metabolism, growth, and development of plants. Despite the abundance of phosphorus in both organic and inorganic forms in the soil, it is mostly unavailable for plant uptake due to its complexation with metal ions in the soil. The use of agrochemicals to satisfy the demand for phosphorus to improve crop yield has led to the deterioration of the ecosystem and soil health, as well as an imbalance in the soil microbiota. Consequently, there is a demand for an alternate cost-effective and eco-friendly strategy for the biofortification of phosphorus. One such strategy is the application of phosphate-solubilizing microorganisms which can solubilize insoluble phosphates in soil by different mechanisms like secretion of organic acids, enzyme production, and excretion of siderophores that can chelate the metal ions and form complexes, making phosphates available for plant uptake. These microbes not only solubilize phosphates but also promote plant growth and crop yield by producing plant-growth-promoting hormones like auxins, gibberellins, and cytokinins, antibiosis against pathogens, 1-aminocyclopropane-1-carboxylic acid deaminase which enhances plant growth under stress conditions, improving plant resistance to heavy metal toxicity, and so on. Pyrroloquinoline quinine (pqq) and glucose dehydrogenase (gcd) are the representative genes for phosphorus solubilization in microorganisms. The content presented in this review paper focuses on different mechanisms and modes of action of phosphate-solubilizing microorganisms, their contribution to phosphorus solubilization, growth-promoting attributes in plants, and the molecular aspects of phosphorus solubilization. © 2020, Sociedad Chilena de la Ciencia del Suelo.
KW  - 1-Aminocyclopropane-1-carboxylic acid deaminase
KW  - Organic acids
KW  - Phosphatases
KW  - Phosphate-solubilizing microorganisms
KW  - Phosphorus solubilization
PB  - Springer Science and Business Media Deutschland GmbH
N1  - Export Date: 12 October 2020
M3  - Review
DB  - Scopus
LA  - English
N1  - Correspondence Address: Shankhdhar, S.C.; Department of Plant Physiology, College of Basic Sciences & Humanities, G. B. Pant University of Agriculture & TechnologyIndia; email: shankhdhar.sc@rediffmail.com
UR  - https://www.scopus.com/inward/record.uri?eid=2-s2.0-85091753272&doi=10.1007%2fs42729-020-00342-7&partnerID=40&md5=e31d45d2b7859b7b33b766f273085b20
ER  - 

TY  - JOUR
TI  - Biochemical and molecular characterization of arsenic response from Azospirillum brasilense Cd, a bacterial strain used as plant inoculant
T2  - Environmental Science and Pollution Research
J2  - Environ. Sci. Pollut. Res.
VL  - 27
IS  - 2
SP  - 2287
EP  - 2300
PY  - 2020
DO  - 10.1007/s11356-019-06959-1
SN  - 09441344 (ISSN) 
AU  - Vezza, M.E.
AU  - Olmos Nicotra, M.F.
AU  - Agostini, E.
AU  - Talano, M.A.
AD  - Departamento de Biología Molecular, FCEFQyN, Universidad Nacional de Río Cuarto (UNRC), Ruta Nacional 36 Km 601, Río Cuarto, Córdoba  5800, Argentina
AD  - Consejo Nacional de Investigaciones Científicas y Técnicas (CONICET), Buenos Aires, Argentina
AB  - Azospirillum brasilense Cd is a bacterial strain widely used as an inoculant of several crops due to its plant growth promoting properties. However, its beneficial effects depend on its viability and functionality under adverse environmental conditions, including the presence of arsenic (As) in agricultural soils. Therefore, the aim of this work was to evaluate the response of A. brasilense Cd to arsenate (AsV) and arsenite (AsIII). This bacterium was tolerant to As concentrations frequently found in soils. Moreover, properties related to roots colonization (motility, biofilm, and exopolymers) and plant growth promotion (auxin, siderophore production, and N2 fixation) were not significantly affected by the metalloid. In order to deepen the understanding on As responses of A. brasilense Cd, As resistance genes were sequenced and characterized for the first time in this work. These genes could mediate the redox As transformation and its extrusion outside the cell, so they could have direct association with the As tolerance observed. In addition, its As oxidation/reduction capacity could contribute to change the AsV/AsIII ratio in the environment. In conclusion, the results allowed to elucidate the As response of A. brasilense Cd and generate interest for its potential use in polluted environments. © 2019, Springer-Verlag GmbH Germany, part of Springer Nature.
KW  - ars operon
KW  - Arsenic
KW  - Arsenic transformation
KW  - Azospirillum brasilense Cd
KW  - Biofilm
KW  - Exopolymers
KW  - arsenate
KW  - arsenite
KW  - bacterium
KW  - biochemical composition
KW  - biofilm
KW  - cadmium
KW  - colonization
KW  - concentration (composition)
KW  - molecular analysis
KW  - pollution tolerance
KW  - siderophore
KW  - Azospirillum
KW  - Azospirillum brasilense
KW  - Bacteria (microorganisms)
KW  - arsenic
KW  - cadmium
KW  - indoleacetic acid derivative
KW  - Azospirillum brasilense
KW  - chemistry
KW  - plant root
KW  - Arsenic
KW  - Azospirillum brasilense
KW  - Cadmium
KW  - Indoleacetic Acids
KW  - Plant Roots
PB  - Springer
N1  - Export Date: 12 October 2020
M3  - Article
DB  - Scopus
N1  - CODEN: ESPLE
C2  - 31776908
LA  - English
N1  - Correspondence Address: Vezza, M.E.; Departamento de Biología Molecular, FCEFQyN, Universidad Nacional de Río Cuarto (UNRC), Ruta Nacional 36 Km 601, Argentina; email: marianavezza@gmail.com
UR  - https://www.scopus.com/inward/record.uri?eid=2-s2.0-85075954766&doi=10.1007%2fs11356-019-06959-1&partnerID=40&md5=478c8c8156ce3fa1725587175cc8d780
ER  - 

TY  - JOUR
TI  - Effects of different long-term cropping systems on phoD-harboring bacterial community in red soils
T2  - Journal of Soils and Sediments
J2  - J. Soils Sed.
PY  - 2020
DO  - 10.1007/s11368-020-02749-2
SN  - 14390108 (ISSN) 
AU  - Gou, X.
AU  - Cai, Y.
AU  - Wang, C.
AU  - Li, B.
AU  - Zhang, R.
AU  - Zhang, Y.
AU  - Tang, X.
AU  - Chen, Q.
AU  - Shen, J.
AU  - Deng, J.
AU  - Zhou, X.
AD  - College of Resources, Sichuan Agricultural University, 211 Huimin Road, Wenjiang District, Chengdu, 611130, China
AD  - Sichuan Tobacco Corporation, Panzhihua Branch, Panzhihua, 617026, China
AD  - Northeast Institute of Geography and Agroecology, Chinese Academy of Sciences, Changchun, 130102, China
AB  - Purpose: Phosphorus (P) is the main factor limiting crop production in red soils. Examining the bacterial community harboring phoD gene under different long-term cropping systems may supply meaningful insights for improving soil P availability. Here, we analyzed how the cropping systems affect community structure of phoD-harboring bacteria by changing physicochemical properties in red soils. Materials and methods: Twenty-four soil samples from eight cropping systems (abandoned farmland, corn continuous cropping, mango continuous cropping, taro continuous cropping, zucchini–corn rotation, pea–corn rotation, canola–tobacco rotation, and walnut–tobacco intercropping for > 10 years) were collected from 0 to 20 cm depth in Miyi County, Sichuan Province, China. The abundance of phoD gene was determined by quantitative PCR, and phoD-harboring bacterial community structure was analyzed by high-throughput sequencing. Results and discussion: Available P concentration and phoD abundance were the highest in pea-corn rotation soil, while alkaline phosphatase (ALP) activity was the lowest in this soil. Available P showed a significant positive relationship with phoD abundance, while a negative relationship with ALP activity. Moreover, the dominant phyla of phoD-harboring bacterial community were Proteobacteria and Actinobacteria, with Cupriavidus and Bradyrhizobium being the dominant genera. The relative abundances of Streptomyces, Pseudomonas, and Amycolatopsis were positively related to soil P concentration (total and available P) and negatively related to ALP activity, indicating that these genera may be essential in the mineralization of soil organic P. Redundancy analysis (RDA) showed that ALP, soil organic carbon (SOC), and N:P ratio were the remarkable factors affecting the structure of phoD-containing bacterial community across all cropping system soils. Meanwhile, structural equation model (SEM) showed that the effects of total N and available P on soil phoD-harboring bacterial community structure were stronger than that of SOC. Further, soil texture was also one of the main factors affecting the phoD-harboring bacterial community structure, which had a notable up-regulation effect on abundance and diversity of phoD gene and indirectly regulate gene composition by affecting available P. Conclusions: The long-term cropping systems can affect the community structure of phoD-containing bacteria and ALP activity by altering physicochemical properties, and thus contribute to regulation of the biogeochemical cycle of P in red soils. The main factors driving the changes in phoD-harboring bacterial community structure were soil texture, SOC, total N, and available P. © 2020, Springer-Verlag GmbH Germany, part of Springer Nature.
KW  - Alkaline phosphatase activity
KW  - Cropping system
KW  - High-throughput sequencing
KW  - phoD gene
KW  - phoD-harboring bacterial community structure
KW  - Red soil
PB  - Springer
N1  - Export Date: 12 October 2020
M3  - Article
DB  - Scopus
LA  - English
N1  - Correspondence Address: Cai, Y.; College of Resources, Sichuan Agricultural University, 211 Huimin Road, Wenjiang District, China; email: caiyya@126.com
UR  - https://www.scopus.com/inward/record.uri?eid=2-s2.0-85089382990&doi=10.1007%2fs11368-020-02749-2&partnerID=40&md5=1f10c1451e811ebb9791b7a6c3afb65c
ER  - 

TY  - JOUR
TI  - Modification of rhizosphere bacterial community structure and functional potentials to control pseudostellaria heterophylla replant disease
T2  - Plant Disease
J2  - Plant Dis.
VL  - 104
IS  - 1
SP  - 25
EP  - 34
PY  - 2020
DO  - 10.1094/PDIS-04-19-0833-RE
SN  - 01912917 (ISSN) 
AU  - Wu, L.
AU  - Yang, B.
AU  - Li, M.
AU  - Chen, J.
AU  - Xiao, Z.
AU  - Wu, H.
AU  - Tong, Q.
AU  - Luo, X.
AU  - Lin, W.
AD  - College of Life Sciences, Fujian Agriculture and Forestry University, Fuzhou, Fujian, 350002, China
AD  - Key Laboratory of Crop Ecology and Molecular Physiology, Fujian Agriculture and Forestry University, China
AD  - Fujian Provincial Key Laboratory of Agroecological Processing and Safety Monitoring, Fujian Agriculture and Forestry University, China
AB  - Replant disease caused by negative plant-soil feedback commonly occurs in a Pseudostellaria heterophylla monoculture regime. Here, barcoded pyrosequencing of 16S ribosomal DNA amplicons combined with phylogenetic investigation of communities by reconstruction of unobserved states (PICRUSt) analysis was applied to study the shifts in soil bacterial community structure and functional potentials in the rhizosphere of P. heterophylla under consecutive monoculture and different soil amendments (i.e., bio-organic fertilizer application [MF] and paddy-upland rotation [PR]). The results showed that the yield of tuberous roots decreased under P. heterophylla consecutive monoculture and then increased after MF and PR treatments, which was consistent with the changes in soil bacterial diversity. Both principal coordinate analysis and the unweighted pair-group method with arithmetic means cluster analysis showed the distinct difference in bacterial community structure between the consecutively monocultured soil (relatively unhealthy soil) and other relatively healthy soils (i.e., newly planted soil, MF, and PR). Furthermore, taxonomic analysis showed that consecutive monoculture of P. heterophylla significantly decreased the relative abundances of the families Burkholderiaceae and Acidobacteriaceae (subgroup 1), whereas it increased the population density of families Xanthomonadaceae, Phyllobacteriaceae, Sphingobacteriaceae, and Alcaligenaceae, and Fusarium oxysporum. In contrast, the MF and PR treatments recovered the soil microbiome and decreased F. oxysporum abundance through the different ways; for example, the introduction of beneficial microorganisms (in MF) or the switching between anaerobic and aerobic conditions (in PR). In addition, PICRUSt analysis revealed the higher abundances of membrane transport, cell motility, and DNA repair in the consecutively monocultured soil, which might contribute to the root colonization and survival for certain bacterial pathogens under monoculture. These findings highlight the close association between replant disease of P. heterophylla and the variations in structure and potential functions of rhizosphere bacterial community. © 2020 The American Phytopathological Society
KW  - Cultural and biological practices
KW  - Disease management
KW  - Fungi
KW  - Herbaceous/flowering plants
KW  - Ornamentals
KW  - Pathogen diversity
KW  - Prokaryotes
KW  - RNA 16S
KW  - Caryophyllaceae
KW  - genetics
KW  - microbiology
KW  - phylogeny
KW  - plant disease
KW  - rhizosphere
KW  - Caryophyllaceae
KW  - Phylogeny
KW  - Plant Diseases
KW  - Rhizosphere
KW  - RNA, Ribosomal, 16S
KW  - Soil Microbiology
PB  - American Phytopathological Society
N1  - Cited By :4
N1  - Export Date: 12 October 2020
M3  - Article
DB  - Scopus
N1  - CODEN: PLDID
C2  - 31726014
LA  - English
N1  - Correspondence Address: Lin, W.; College of Life Sciences, Fujian Agriculture and Forestry University, FuzhouChina; email: lwx@fafu.edu.cn
UR  - https://www.scopus.com/inward/record.uri?eid=2-s2.0-85077476761&doi=10.1094%2fPDIS-04-19-0833-RE&partnerID=40&md5=0cc7608f0786927cf960f525008f2015
ER  - 

TY  - BOOK
TI  - Beneficial plant-bacterial interactions
T2  - Beneficial Plant-Bacterial Interactions
J2  - Beneficial Plant-Bacterial Interactions
SP  - 1
EP  - 383
PY  - 2020
DO  - 10.1007/978-3-030-44368-9
SN  - 9783030443689 (ISBN); 9783030443672 (ISBN)
AU  - Glick, B.R.
AD  - Department of Biology, University of Waterloo, Waterloo, ON, Canada
AB  - Introduction This book provides a straightforward and easy-to-understand overview of beneficial plant-bacterial interactions. It features a wealth of unique illustrations to clarify the text, and each chapter includes study questions that highlight the important points, as well as references to key experiments. Since the publication of the first edition of Beneficial Plant-Bacterial Interactions, in 2015, there has been an abundance of new discoveries in this area, and in recent years, scientists around the globe have begun to develop a relatively detailed understanding of many of the mechanisms used by bacteria that facilitate plant growth and development. This knowledge is gradually becoming an integral component of modern agricultural practice, with more and more plant growth-promoting bacterial strains being commercialized and used successfully in countries throughout the world. In addition, as the world’s population continues to grow, the pressure for increased food production will intensify, while at the same time, environmental concerns, mean that environmentally friendly methods of food production will need to replace many traditional agricultural practices such as the use of potentially dangerous chemicals. The book, intended for students, explores the fundamentals of this new paradigm in agriculture, horticulture, and environmental cleanup. © Springer Nature Switzerland AG 2015, 2020.
KW  - Agriculture
KW  - Biocontrol
KW  - Pgpb
KW  - Pgpr
KW  - Phytopathogens
KW  - Phytoremediation
KW  - Plant growth-promoting bacteria
KW  - Plant stress
KW  - Plant-bacteria interaction
KW  - Plant-microbe interactions
KW  - Soil microbiology
PB  - Springer International Publishing
N1  - Export Date: 12 October 2020
M3  - Book
DB  - Scopus
LA  - English
N1  - Correspondence Address: Glick, B.R.; Department of Biology, University of WaterlooCanada
UR  - https://www.scopus.com/inward/record.uri?eid=2-s2.0-85089321316&doi=10.1007%2f978-3-030-44368-9&partnerID=40&md5=7dcc5ba52c1d90a662084f13c2f8b9c2
ER  - 

TY  - JOUR
TI  - Soil and Human Health: Current Status and Future Needs
T2  - Air, Soil and Water Research
J2  - Air Soil Water Res.
VL  - 13
PY  - 2020
DO  - 10.1177/1178622120934441
SN  - 11786221 (ISSN) 
AU  - Brevik, E.C.
AU  - Slaughter, L.
AU  - Singh, B.R.
AU  - Steffan, J.J.
AU  - Collier, D.
AU  - Barnhart, P.
AU  - Pereira, P.
AD  - Department of Natural Sciences, Dickinson State University, Dickinson, ND, United States
AD  - Department of Agriculture Technical Studies, Dickinson State University, Dickinson, ND, United States
AD  - Department of Plant and Soil Science, Texas Tech University, Lubbock, TX, United States
AD  - Faculty of Environmental Sciences and Natural Resource Management, Norwegian University of Life Sciences, P.O Box 5003, Ås, 1432, Norway
AD  - Department of Pediatrics, Brody School of Medicine, East Carolina University, Greenville, NC, United States
AD  - Environmental Management Center, Mykolas Romeris University, Vilnius, Lithuania
AB  - Soil influences human health in a variety of ways, with human health being linked to the health of the soil. Historically, emphasis has been placed on the negative impacts that soils have on human health, including exposures to toxins and pathogenic organisms or the problems created by growing crops in nutrient-deficient soils. However, there are a number of positive ways that soils enhance human health, from food production and nutrient supply to the supply of medications and enhancement of the immune system. It is increasingly recognized that the soil is an ecosystem with a myriad of interconnected parts, each influencing the other, and when all necessary parts are present and functioning (ie, the soil is healthy), human health also benefits. Despite the advances that have been made, there are still many areas that need additional investigation. We do not have a good understanding of how chemical mixtures in the environment influence human health, and chemical mixtures in soil are the rule, not the exception. We also have sparse information on how most chemicals react within the chemically and biologically active soil ecosystem, and what those reactions mean for human health. There is a need to better integrate soil ecology and agronomic crop production with human health, food/nutrition science, and genetics to enhance bacterial and fungal sequencing capabilities, metagenomics, and the subsequent analysis and interpretation. While considerable work has focused on soil microbiology, the macroorganisms have received much less attention regarding links to human health and need considerable attention. Finally, there is a pressing need to effectively communicate soil and human health connections to our broader society, as people cannot act on information they do not have. Multidisciplinary teams of researchers, including scientists, social scientists, and others, will be essential to move all these issues forward. © The Author(s) 2020.
KW  - antibiotic resistance
KW  - biofortification
KW  - nutrient supply
KW  - persistent organic pollutants
KW  - science communication
KW  - soil organisms
KW  - Soil pollution
PB  - SAGE Publications Ltd
N1  - Cited By :2
N1  - Export Date: 12 October 2020
M3  - Review
DB  - Scopus
LA  - English
N1  - Correspondence Address: Brevik, E.C.; Department of Natural Sciences, Dickinson State University, Department of Agriculture Technical Studies, Dickinson State UniversityUnited States; email: eric.brevik@dickinsonstate.edu
UR  - https://www.scopus.com/inward/record.uri?eid=2-s2.0-85086773544&doi=10.1177%2f1178622120934441&partnerID=40&md5=0b832cfca8e22d3821e6e51b1deafbdb
ER  - 

TY  - CHAP
TI  - Plant-microbe interactions in developing environmental stress resistance in plants
T2  - Plant Ecophysiology and Adaptation under Climate Change: Mechanisms and Perspectives II: Mechanisms of Adaptation and Stress Amelioration
J2  - Plant Ecophysiology and Adaptation under Climate Change: Mechanisms and Perspectives II: Mechanisms of Adaptation and Stress Amelioration
SP  - 583
EP  - 602
PY  - 2020
DO  - 10.1007/978-981-15-2172-0_21
SN  - 9789811521720 (ISBN); 9789811521713 (ISBN)
AU  - Poltronieri, P.
AU  - Reca, I.B.
AU  - Domenico, S.D.
AU  - Santino, A.
AD  - Department of Food Agriculture, Fisheries and Biotechnology-DISBA, Italian National Research Council, CNR-ISPA, Lecce, Italy
AB  - The chapter introduces and discusses general mechanisms of abiotic stress resistance and describes plant-specific mechanisms of sensing and response to fungi. It is not well understood how plants differentiate between pathogens and beneficial bacteria and fungi, such as rhizobia, beneficial bacteria, and fungi that work as biocontrol agents and biostimulants. Plants recognize and interact with the beneficial microbiota, through attenuation of pattern-triggered immunity. Plant secondary metabolites and compounds in root exudates (sugars, metabolites, and proteins) are produced to recruit plant defense-assisting rhizosphere microbes, contributing to defend them from their pathogens. Soil-borne microorganisms, fungi, and bacteria in the rhizosphere play an important role in control of root and foliar pathogens, through induction of systemic resistance in plants. The transfer of specific strains to varieties sensitive to soil-borne bacterium Ralstonia solanacearum was shown effective in protecting tomato from the infection. Rhizobacteria and endophytes are able to produce plant hormones and to modulate hormone synthesis and hormone crosstalk in the relief from abiotic stress. Finally, the chapter focuses on Medicago and interplay between production of JA and other oxylipins, in roots and leaves, their accumulation, and potentiation under salt stress; lastly a review on the results on gene networks and gene hub regulation transcription, through systems biology and transcriptome studies, on plants under combined abiotic stresses and combined biotic and abiotic stress, is provided. It is envisaged that microorganisms can provide a useful system, alone or in combination with biochar, soil amendment, and nutrient availability, to approach the increasing challenge of abiotic stresses in agriculture, for a next generation of resilient plant crops. © Springer Nature Singapore Pte Ltd. 2020.
KW  - Drought
KW  - Endophytes
KW  - Growth-promoting compounds
KW  - Heat stress
KW  - Hormones
KW  - Microbiome
KW  - Rhizobacteria
KW  - Salinity
KW  - Signaling
KW  - Transcription factors
PB  - Springer Singapore
N1  - Export Date: 12 October 2020
M3  - Book Chapter
DB  - Scopus
LA  - English
N1  - Correspondence Address: Poltronieri, P.; Department of Food Agriculture, Fisheries and Biotechnology-DISBA, Italian National Research Council, CNR-ISPAItaly; email: palmiro.poltronieri@ispa.cnr.it
UR  - https://www.scopus.com/inward/record.uri?eid=2-s2.0-85089646752&doi=10.1007%2f978-981-15-2172-0_21&partnerID=40&md5=c58fd80593d660c16ed629afd398b4f8
ER  - 

TY  - JOUR
TI  - Investigation of Azospirillum brasilense Inoculation and Silicon Application on Corn Yield Responses
T2  - Journal of Soil Science and Plant Nutrition
J2  - J. Soil Sci Plant Nutri.
PY  - 2020
DO  - 10.1007/s42729-020-00306-x
SN  - 07189508 (ISSN) 
AU  - Galindo, F.S.
AU  - Pagliari, P.H.
AU  - Rodrigues, W.L.
AU  - de Azambuja Pereira, M.R.
AU  - Buzetti, S.
AU  - Teixeira Filho, M.C.M.
AD  - Department of Plant Protection, Rural Engineering and Soils, São Paulo State University, Avenida Brasil, 56 - Centro, Ilha Solteira, SP  CEP: 15.385-000, Brazil
AD  - Rua Monção, 830, Ilha Solteira, SP  CEP: 15.385-000, Brazil
AD  - Department of Soil, Water, and Climate, University of Minnesota, Southwest Research and Outreach Center, 23669 130th, St. Lamberton, MN  56152, United States
AB  - New management practices are needed to help improve the inoculation efficiency of plant growth-promoting bacteria (PGPB). The use of silicon (Si) combined with PGPB can be a useful and sustainable strategy to enhance cereal development under tropical conditions. This research was developed to investigate inoculation methods with Azospirillum brasilense combined with Si application as a soil amendment in corn. The effects of Si application and A. brasilense inoculation on plant development and yield were tested on corn for two consecutive years. The study was set up in a Rhodic Hapludox under a no-till system in a completely randomized block design with four replicates. Treatments were tested in a full factorial design (triple factorial 4 × 2 × 2) and included (i) 4 inoculation methods (control, seed, in-furrow, and leaf), (ii) two lime sources (calcium and magnesium silicate and dolomitic limestone), and (iii) two study years (2015/2016 and 2016/2017). Our results showed that seed and in-furrow inoculation were more effective in promoting corn development and greater yield, with an increase of 10.6 and 7.3% in corn grain yield, respectively. Silicate application combined with seed inoculation increased shoot N uptake and root biomass. Also, Si application increased leaf chlorophyll index, stem diameter, and had similar effects on soil properties compared with limestone. Our results showed positive effects on corn growth and productivity as a result of inoculation, while the potential benefits of Si use were less evident. © 2020, Sociedad Chilena de la Ciencia del Suelo.
KW  - Beneficial element
KW  - Calcium and magnesium silicate
KW  - Inoculation methods
KW  - Plant growth-promoting bacteria
KW  - Plant nutrition
KW  - Zea mays L
PB  - Springer
N1  - Export Date: 12 October 2020
M3  - Article
DB  - Scopus
LA  - English
N1  - Correspondence Address: Galindo, F.S.Rua Monção, 830, Brazil; email: fs.galindo@yahoo.com.br
UR  - https://www.scopus.com/inward/record.uri?eid=2-s2.0-85088664097&doi=10.1007%2fs42729-020-00306-x&partnerID=40&md5=d58b0b97f55d4e7845def52da4c94fbc
ER  - 

TY  - JOUR
TI  - Current scenario and future prospects of plant growth-promoting rhizobacteria: an economic valuable resource for the agriculture revival under stressful conditions
T2  - Journal of Plant Nutrition
J2  - J. Plant Nutr.
PY  - 2020
DO  - 10.1080/01904167.2020.1799004
SN  - 01904167 (ISSN) 
AU  - Khoshru, B.
AU  - Mitra, D.
AU  - Khoshmanzar, E.
AU  - Myo, E.M.
AU  - Uniyal, N.
AU  - Mahakur, B.
AU  - Mohapatra, P.K.D.
AU  - Panneerselvam, P.
AU  - Boutaj, H.
AU  - Alizadeh, M.
AU  - Cely, M.V.T.
AU  - Senapati, A.
AU  - Rani, A.
AD  - Department of Soil Science, Faculty of Agriculture, University of Tabriz, Tabriz, Iran
AD  - Department of Life Sciences, Graphic Era (Deemed to be University), Dehradun, Uttarakhand, India
AD  - Department of Microbiology, Raiganj University, Raiganj, Uttar Dinajpur, West Bengal, India
AD  - Genetics and Tree Propagation Division, Forest Research Institute, Dehradun, Uttarakhand, India
AD  - Biotechnology Research Department, Department of Research and Innovation, Ministry of Education, Kyaukse, Myanmar
AD  - Laboratory of Biotechnology and Molecular Bioengineering, Faculty of Sciences and Technology, Cadi Ayyad University, Marrakesh, Morocco
AD  - Department of Plant Pathology, Tarbiat Modares University, Tehran, Iran
AD  - Department of Botany and Biotechnology, Ravenshaw University, Cuttack, Odisha, India
AD  - Agricultural and Environmental Sciences Institute, Mato Grosso Federal University, Sinop, MT, Brazil
AD  - Crop Production Division, ICAR - National Rice Research Institute, Cuttack, Odisha, India
AB  - The biotic and abiotic stresses are key constraints for food quality, crop yield and global food security. It is necessary to take action to cope with global threats caused by abiotic and biotic stresses such as a reduction in precipitation, increasing drought, salinity, improper temperature, heavy metals, nutrient deficiency and invasion of plants pathogenic microbes, which lead to the reduction of agricultural crops productivity. Plants are severely affected by these stresses and have impaired functioning. One of the strategies to cope with abiotic and biotic stresses is taking advantage of the potential of soil microbes, including plant growth-promoting rhizobacteria (PGPR). The solution is completely environmentally compatible and has no negative effects on the environment. Effective PGPR have a substantial role in biotic and abiotic stresses management, reduce chemical fertilizers and increase the yield of plant cultivars by affecting elemental cycling and nutrient management. These beneficial bacteria can stimulate plant growth under abiotic and biotic stress conditions via mechanisms such as the production of phytohormones, ACC (1-aminocyclopropane-1-carboxylate) deaminase, exopolysaccharides, siderophore, organic acids, nitrogen fixation, phosphate solubilization, various osmolytes, systemic resistance induction, etc. In this review, the role of the PGPR as a new strategy was investigated that may be responsible for the increase in crop productivity and eventually by effectively answering biotic and abiotic stresses leads to food security. © 2020 Taylor & Francis Group, LLC.
KW  - abiotic
KW  - biotic stresses
KW  - nutrient management
KW  - PGPR
KW  - productivity
PB  - Taylor and Francis Inc.
N1  - Export Date: 12 October 2020
M3  - Review
DB  - Scopus
N1  - CODEN: JPNUD
LA  - English
N1  - Correspondence Address: Rani, A.; Department of Life Sciences, Graphic Era (Deemed to be University)India
UR  - https://www.scopus.com/inward/record.uri?eid=2-s2.0-85088961144&doi=10.1080%2f01904167.2020.1799004&partnerID=40&md5=a8ebb4a41cd91b4020642dfd0fd38e9b
ER  - 

TY  - CHAP
TI  - Sustainable management of plant-parasitic nematodes: An overview from conventional practices to modern techniques
T2  - Management of Phytonematodes: Recent Advances and Future Challenges
J2  - Management of Phytonematodes: Recent Advances and Future Challenges
SP  - 353
EP  - 399
PY  - 2020
DO  - 10.1007/978-981-15-4087-5_16
SN  - 9789811540875 (ISBN); 9789811540868 (ISBN)
AU  - Sivasubramaniam, N.
AU  - Hariharan, G.
AU  - Zakeel, M.C.M.
AD  - Department of Agricultural Biology, Faculty of Agriculture, Eastern University Sri Lanka, Vantharumoolai, Sri Lanka
AD  - Department of Plant Sciences, Faculty of Agriculture, Rajarata University of Sri Lanka, Anuradhapura, Sri Lanka
AB  - Plant-parasitic nematodes are microscopic roundworms that live in many habitats. They cause substantial problems to major crops throughout the world, including vegetables, fruits, and grain crops. These may become a major threat to the agricultural production system worldwide if management fails. This chapter reviews the economic importance and diagnostic methods of plant-parasitic nema- todes, including a comprehensive account of existing strategies used for their management ranging from conventional to modern techniques. Some important genera of plant-parasitic nematodes such as Meloidogyne spp., Heterodera spp., and Pratylenchus spp. have been ranked uppermost in the list of the most econom- ically and scientifically significant species of nematodes due to their complicated relationship with the host plants, wide host range, and the level of damage due to infection in crops. Further, obstacles encountered in parasitic nematode diagnosis by classical morphology-based methods have been resolved by the adoption of novel molecular techniques, which are rapid, precise, and cost-effective. As far as the existing cultural management techniques are concerned, crop rotation with non-host crops can suppress a wide range of nematode species effectively, followed by the use of organic soil amendments. Nematicide application is effective when speedy control of nematodes is required; however, the use is reappraised due to environ- mental concerns. Biological control of nematodes by fungi and bacteria is highly favored due to its environmentally friendly nature. In addition, bio-pesticides are becoming a promising option for the management of plant-parasitic nematodes. Biotechnology-, molecular biology-, and nanotechnology-based approaches haveadded a new dimension to nematode disease diagnosis and management. Identifica- tion of genes that reduce nematode’s ability to reproduce has allowed the breeding of nematode-resistant plants. Marker-assisted selection, genetic engineering, and RNA interference to confer resistance in crop plants, nematode suppression using host plant proteinase inhibitors, and genome-editing technologies have helped tremen- dously in developing management strategies for plant-parasitic nematodes. In con- clusion, a sustainable management of plant-parasitic nematodes is feasible when two or more compatible tactics are applied concurrently while appraising environmental protection. © Springer Nature Singapore Pte Ltd. 2020.
KW  - Biological control
KW  - Conventional practices
KW  - Cultural control
KW  - Integrated management strategies
KW  - Molecular techniques
PB  - Springer Singapore
N1  - Export Date: 12 October 2020
M3  - Book Chapter
DB  - Scopus
LA  - English
N1  - Correspondence Address: Zakeel, M.C.M.; Department of Plant Sciences, Faculty of Agriculture, Rajarata University of Sri LankaSri Lanka; email: zakeel@agri.rjt.ac.lk
UR  - https://www.scopus.com/inward/record.uri?eid=2-s2.0-85089635616&doi=10.1007%2f978-981-15-4087-5_16&partnerID=40&md5=65ecf6f6442325aaf73513aa104fcd75
ER  - 

TY  - CHAP
TI  - Microbial applications for sustainable agriculture
T2  - Innovations in Sustainable Agriculture
J2  - Innov. in Sustain. Agric.
SP  - 43
EP  - 77
PY  - 2019
DO  - 10.1007/978-3-030-23169-9_3
SN  - 9783030231699 (ISBN); 9783030231682 (ISBN)
AU  - Afzal, A.
AU  - Asad, S.A.
AD  - Department of Botany, Hazara University, Mansehra, Pakistan
AD  - Centre for Climate Research and Development, COMSATS University, Islamabad, Pakistan
AB  - Agriculture in the current era is highly dependent on chemical fertilizers, pesticides and weedicides. Excessive applications of these chemicals on crop plants has increased the production cost, jeopardized the environment and has depleted the non-renewable resources. Potential threats to non-renewable resources and soil, water, air environments have led to seek alternative approaches for sustainable crop production and clean environment. To lessen these adversaries, not only scientific community, but industry and farmers are also continuously involved in research, development and adoption of new sustainable technologies. The tiny organisms in rhizosphere have shown their potential to play ubiquitous role in sustainable agricultural development and have been in continuous use since over the last century. In this chapter, different aspects of microbial applications for sustainable agriculture are elaborated. Applications of bacteria-containing biofertilizers, their types and benefits to crops have been discussed. Reports on plant growth promotion through phytohormones, siderophores and enzymes production by rhizobacteria are also detailed. Moreover, sustainable control of plant diseases through biocontrol and amelioration of abiotic stresses including; drought, salinity, climate change and heavy metals by using rhizobacteria are also encompassed in this chapter. © Springer Nature Switzerland AG 2019.
KW  - Abiotic stresses
KW  - Applied microbiology
KW  - Biocontrol
KW  - Biofertilizer
KW  - Climate change
KW  - Drought
KW  - Phytohormone
KW  - Salinity
KW  - Siderophore
PB  - Springer International Publishing
N1  - Export Date: 12 October 2020
M3  - Book Chapter
DB  - Scopus
LA  - English
N1  - Correspondence Address: Asad, S.A.; Centre for Climate Research and Development, COMSATS UniversityPakistan; email: saeed.asad@comsats.edu.pk
UR  - https://www.scopus.com/inward/record.uri?eid=2-s2.0-85086296503&doi=10.1007%2f978-3-030-23169-9_3&partnerID=40&md5=01a36e98768c04b43dd50039859af7b5
ER  - 

TY  - JOUR
TI  - Two-step genomic sequence comparison strategy to design Trichoderma strain-specific primers for quantitative PCR
T2  - AMB Express
J2  - AMB Express
VL  - 9
IS  - 1
PY  - 2019
DO  - 10.1186/s13568-019-0904-4
SN  - 21910855 (ISSN) 
AU  - Zhang, Y.
AU  - Wang, X.
AU  - Pang, G.
AU  - Cai, F.
AU  - Zhang, J.
AU  - Shen, Z.
AU  - Li, R.
AU  - Shen, Q.
AD  - Jiangsu Provincial Key Lab of Solid Organic Waste Utilization, Jiangsu Collaborative Innovation Center of Solid Organic Wastes, Educational Ministry Engineering Center of Resource-saving fertilizers, Nanjing Agricultural University, Nanjing, Jiangsu  210095, China
AD  - College of Resource and Environment, Anhui Science and Technology University, Bengbu, Anhui  233100, China
AD  - College of Resources and Environmental Sciences, Nanjing Agricultural University, Nanjing, Jiangsu  210095, China
AB  - Survival of inoculated fungal strains in a new environment plays a critical role in functional performance, but few studies have focused on strain-specific quantitative PCR (qPCR) methods for monitoring beneficial fungi. In this study, the Trichoderma guizhouense strain NJAU 4742 (transformed with the gfp gene and named gfp-NJAU 4742), which exhibits a growth-promoting effect by means of phytohormone production and pathogen antagonism, was selected as a model to design strain-specific primer pairs using two steps of genomic sequence comparison to detect its abundance in soil. After a second comparison with the closely related species T. harzianum CBS 226-95 to further differentiate the strain-specific fragments that had shown no homology to any sequence deposited in the databases used in the first comparison, ten primer pairs were designed from the whole genome. Meanwhile, 3 primer pairs, P11, P12 and P13, were also designed from the inserted fragment containing the gfp gene. After verification testing with three types of field soils, primer pairs P6, P7 and P8 were further selected by comparison with P11, P12 and P13. A practical test using a pot experiment showed that stable colonization of gfp-NJAU 4742 in pepper rhizosphere soil could be detected using primer pairs P6 and P7, showing no significant difference from the results of primers P11 and P12. Hence, the strategy described here for designing fungal-strain-specific primers may theoretically be used for any other fungi for which the whole genome sequence is available in a database, and the qPCR methodology developed can also be used to further monitor the population dynamics of different strains based on the designed primers. © 2019, The Author(s).
KW  - Complete genome sequence
KW  - Number detection
KW  - Quantitative PCR
KW  - Strain-specific primers
KW  - Trichoderma
KW  - phytohormone
KW  - antibiosis
KW  - Article
KW  - Capsicum annuum
KW  - controlled study
KW  - functional assessment
KW  - fungal colonization
KW  - fungus growth
KW  - fungus identification
KW  - gene amplification
KW  - gene dosage
KW  - gene sequence
KW  - hormone synthesis
KW  - nonhuman
KW  - physical chemistry
KW  - plasmid
KW  - population abundance
KW  - population dynamics
KW  - real time polymerase chain reaction
KW  - sequence analysis
KW  - sequence homology
KW  - soil analysis
KW  - spectrophotometry
KW  - Trichoderma
KW  - Trichoderma guizhouense
PB  - Springer Verlag
N1  - Export Date: 12 October 2020
M3  - Article
DB  - Scopus
C7  - 179
LA  - English
N1  - Correspondence Address: Li, R.; College of Resources and Environmental Sciences, Nanjing Agricultural UniversityChina; email: lirong@njau.edu.cn
UR  - https://www.scopus.com/inward/record.uri?eid=2-s2.0-85075073420&doi=10.1186%2fs13568-019-0904-4&partnerID=40&md5=05834ba7b337493670d1f549b2e29e10
ER  - 

TY  - JOUR
TI  - PGPB Colonizing Three-Year Biochar-Amended Soil: Towards Biochar-Mediated Biofertilization
T2  - Journal of Soil Science and Plant Nutrition
J2  - J. Soil Sci Plant Nutri.
VL  - 19
IS  - 4
SP  - 841
EP  - 850
PY  - 2019
DO  - 10.1007/s42729-019-00083-2
SN  - 07189508 (ISSN) 
AU  - Bertola, M.
AU  - Mattarozzi, M.
AU  - Sanangelantoni, A.M.
AU  - Careri, M.
AU  - Visioli, G.
AD  - Department of Chemistry, Life Sciences and Environmental Sustainability, University of Parma, Parco Area delle Scienze 11/A, Parma, 43124, Italy
AB  - Biochar porous structure can be considered a shelter for soil beneficial microorganisms, as they can be protected against grazers or competitors. At this purpose, bacteria which colonize biochar-amended soil can be isolated, characterized, and tested in combination with chars deriving from different feedstocks, which can be used as inoculum carriers. In this work, cultivable bacterial strains were isolated from a three-year maize-biochar-amended soil. Morphologically different bacterial isolates were characterized by amplified ribosomal DNA restriction analysis (ARDRA) followed by 16S rDNA sequencing of those presenting different profiles. Twelve strains were characterized by multiple plant growth–promoting properties, as siderophores and acid-3-indolacetic production, and ACC deaminase activity. An environmental scanning electron microscope was utilized to visualize in vivo bacteria biofilm formation on plant roots and biochar derived from a different feedstock. Most of the identified bacterial strains were found to be homologous with plant growth–promoting bacteria, among those Arthrobacter, Pseudomonas, Microbacterium, Bosea, and Variovorax genera, capable to synthetize high levels of IAA, produce siderophores and ACC deaminase. In addition, Bioch1, Bioch2, Bioch4, and Bioch7 strains were shown to colonize biochar deriving from a poplar wood feedstock and to create biofilms on plant roots. The results of this study indicate that beneficial soil bacteria can colonize a long-term biochar-amended soil and open the interesting possibility for the selected bacteria to be utilized as biochar carrier–mediated biofertilizers in agricultural soils. © 2019, Sociedad Chilena de la Ciencia del Suelo.
KW  - Biochar carrier
KW  - Biofertilizers
KW  - In vivo environmental scanning electron microscopy
KW  - Plant growth–promoting bacteria
PB  - Springer
N1  - Cited By :5
N1  - Export Date: 12 October 2020
M3  - Article
DB  - Scopus
LA  - English
N1  - Correspondence Address: Visioli, G.; Department of Chemistry, Life Sciences and Environmental Sustainability, University of Parma, Parco Area delle Scienze 11/A, Italy; email: giovanna.visioli@unipr.it
UR  - https://www.scopus.com/inward/record.uri?eid=2-s2.0-85070595376&doi=10.1007%2fs42729-019-00083-2&partnerID=40&md5=f996c2967251b5c6a2269e2d0fcd7b8c
ER  - 

TY  - JOUR
TI  - A Plant Growth-Promoting Microbial Soil Amendment Dynamically Alters the Strawberry Root Bacterial Microbiome
T2  - Scientific Reports
J2  - Sci. Rep.
VL  - 9
IS  - 1
PY  - 2019
DO  - 10.1038/s41598-019-53623-2
SN  - 20452322 (ISSN) 
AU  - Deng, S.
AU  - Wipf, H.M.-L.
AU  - Pierroz, G.
AU  - Raab, T.K.
AU  - Khanna, R.
AU  - Coleman-Derr, D.
AD  - Department of Plant and Microbial Biology, University of California, Berkeley, CA, United States
AD  - Plant Gene Expression Center, USDA-ARS, Albany, CA, United States
AD  - Carnegie Institution for Science, Department of Plant Biology, Stanford, CA, United States
AD  - i-Cultiver, Inc., 404 Clipper Cove Way, San Francisco, CA, United States
AB  - Despite growing interest in utilizing microbial-based methods for improving crop growth, much work still remains in elucidating how beneficial plant-microbe associations are established, and what role soil amendments play in shaping these interactions. Here, we describe a set of experiments that test the effect of a commercially available soil amendment, VESTA, on the soil and strawberry (Fragaria x ananassa Monterey) root bacterial microbiome. The bacterial communities of the soil, rhizosphere, and root from amendment-treated and untreated fields were profiled at four time points across the strawberry growing season using 16S rRNA gene amplicon sequencing on the Illumina MiSeq platform. In all sample types, bacterial community composition and relative abundance were significantly altered with amendment application. Importantly, time point effects on composition are more pronounced in the root and rhizosphere, suggesting an interaction between plant development and treatment effect. Surprisingly, there was slight overlap between the taxa within the amendment and those enriched in plant and soil following treatment, suggesting that VESTA may act to rewire existing networks of organisms through an, as of yet, uncharacterized mechanism. These findings demonstrate that a commercial microbial soil amendment can impact the bacterial community structure of both roots and the surrounding environment. © 2019, The Author(s).
PB  - Nature Research
N1  - Cited By :3
N1  - Export Date: 12 October 2020
M3  - Article
DB  - Scopus
C7  - 17677
C2  - 31776356
LA  - English
N1  - Correspondence Address: Coleman-Derr, D.; Department of Plant and Microbial Biology, University of CaliforniaUnited States; email: colemanderr@berkeley.edu
UR  - https://www.scopus.com/inward/record.uri?eid=2-s2.0-85075735654&doi=10.1038%2fs41598-019-53623-2&partnerID=40&md5=7ec9c7bb757020d488eeb6b664a4477c
ER  - 

TY  - JOUR
TI  - Agrowaste bioconversion and microbial fortification have prospects for soil health, crop productivity, and eco-enterprising
T2  - International Journal of Recycling of Organic Waste in Agriculture
J2  - Int. J. Recycl. Org. Waste Agric.
VL  - 8
SP  - 457
EP  - 472
PY  - 2019
DO  - 10.1007/s40093-019-0243-0
SN  - 21953228 (ISSN) 
AU  - Singh, D.P.
AU  - Prabha, R.
AU  - Renu, S.
AU  - Sahu, P.K.
AU  - Singh, V.
AD  - ICAR-National Bureau of Agriculturally Important Microorganisms, Kushmaur, Maunath Bhanjan, Uttar Pradesh  275101, India
AB  - Purpose: Agricultural chemicals either used as nutrient inputs for soil fertility or pesticides are creating physicochemical and biological deterioration of the soils and disturbing the agro-ecosystems worldwide. Alarming concerns towards integrated agroecology demand for renewed interest in low-external input-based farming practices. These practices comprise strengthening of soil biological properties, recycling of inherent soil minerals and reuse of agricultural residual wastes. Methods: We described approaches for the bioconversion of agricultural residual wastes into value-added compost. The process involves conversion of residual waste into raw compost followed by its fortification with beneficial decomposer microorganisms to produce quality fortified compost product. Finally, incubation of fortified compost with single or consortia of beneficial microorganisms like N-fixers, P-solubilizers or K-mobilizers and biocontrol agents further enriches compost to produce bioorganic products. Results: Bioconversion of agricultural wastes into compost using potential decomposer microorganisms and fortification of decomposed organic matter with beneficial bacterial and fungal species is of immense importance. Additional enrichment of compost with botanicals, humic acid, amino acids, mineral nutrients, phytohormones etc. may also add value to the bioinput products. Conclusion: In an integrated way, on-farm production of raw compost using different agricultural residual wastes and its further fortification with bioorganic farm inputs can help farmers produce value-added compost products for direct application in the crop production. Adoption of microbial bioconversion technologies and their field applications may become eco-enterprising for the rural resource-poor farming communities for enhancing their livelihood along with improving farm productivity and soil health. © 2019, The Author(s).
KW  - Agricultural wastes
KW  - Bioconversion
KW  - Bioorganic farm inputs
KW  - Compost
KW  - Microbial inoculants
KW  - Microbial technology
KW  - compost
KW  - crop production
KW  - microorganism
KW  - organic matter
KW  - pesticide
KW  - soil fertility
KW  - technology adoption
KW  - waste
KW  - Bacteria (microorganisms)
PB  - Springer
N1  - Cited By :2
N1  - Export Date: 12 October 2020
M3  - Review
DB  - Scopus
LA  - English
N1  - Correspondence Address: Singh, D.P.; ICAR-National Bureau of Agriculturally Important Microorganisms, Kushmaur, India; email: dhananjaya.singh@icar.gov.in
UR  - https://www.scopus.com/inward/record.uri?eid=2-s2.0-85077336027&doi=10.1007%2fs40093-019-0243-0&partnerID=40&md5=8eb72f3c8c86f894b3e2e08ea1f70052
ER  - 

TY  - JOUR
TI  - Differential protein profiling of soil diazotroph Rhodococcus qingshengii S10107 towards low-temperature and nitrogen deficiency
T2  - Scientific Reports
J2  - Sci. Rep.
VL  - 9
IS  - 1
PY  - 2019
DO  - 10.1038/s41598-019-56592-8
SN  - 20452322 (ISSN) 
AU  - Suyal, D.C.
AU  - Joshi, D.
AU  - Kumar, S.
AU  - Soni, R.
AU  - Goel, R.
AD  - Department of Microbiology, Akal College of Basic Sciences, Eternal University, Baru Sahib, Sirmaur, Himachal Pradesh  173101, India
AD  - Department of Microbiology, College of Basic Sciences and Humanities, G.B.Pant University of Agriculture and Technology, Pantnagar, Uttarakhand  263145, India
AD  - Department of Agricultural Microbiology, College of Agriculture, Indira Gandhi Krishi Viswavidyalaya, Raipur, C.G., India
AB  - Protein-based biomarkers can be a promising approach for identification and real-time monitoring of the bio-inoculants employed under sustainable agricultural plans. In this perspective, differential proteomics of psychrophilic diazotroph Rhodococcus qingshengii S10107 (JX173283) was performed to unravel its adaptive responses towards low-temperature nitrogen deficiency and identification of a biomarker for respective physiological conditions. LC-MS/MS-based proteome analysis mapped more than 4830 proteins including 77 up-regulated and 47 down-regulated proteins (p ≤ 0.05). Differential expression of the structural genes of nif regulon viz. nifH, nifD, and nifK along with their response regulators i.e. nifA, nifL, and nifB indicated that the nitrogenase complex was activated successfully. Besides up-regulating the biosynthesis of certain amino acids viz. Leucine, Lysine, and Alanine; the expression of the peptidoglycan synthesis proteins were also increased; while, the enzymes involved in Lipid biosynthesis were found to decrease. Furthermore, two important enzymes of the pentose phosphate pathway viz. Transketolase and Transaldolase along with Ribose import ATP-binding protein RbsA were also found to induce significantly under low temperature a nitrogen deficient condition, which suggests the cellular need for ample ribose sugar instantly. Additionally, comparative protein profiling of S10107 strain with our previous studies revealed that CowN protein was significantly up-regulated in all the cases under low-temperature nitrogen deficient conditions and therefore, can be developed as a biomarker. Conclusively, present study for the first time provides an in-depth proteome profiling of R. qingshengii S10107 and proclaims CowN as a potential protein biomarker for monitoring BNF under cold niches. © 2019, The Author(s).
PB  - Nature Research
N1  - Cited By :2
N1  - Export Date: 12 October 2020
M3  - Article
DB  - Scopus
C7  - 20378
C2  - 31889061
LA  - English
N1  - Correspondence Address: Goel, R.; Department of Microbiology, College of Basic Sciences and Humanities, G.B.Pant University of Agriculture and TechnologyIndia; email: rg55@rediffmail.com
UR  - https://www.scopus.com/inward/record.uri?eid=2-s2.0-85077196092&doi=10.1038%2fs41598-019-56592-8&partnerID=40&md5=791a10c86ad57590e86aa3af89f2f8a2
ER  - 

TY  - JOUR
TI  - An endophytic Pseudomonas sp. of Piper tuberculatum promotes growth on Piper nigrum through increase of root biomass production
T2  - Physiological and Molecular Plant Pathology
J2  - Physiol. Mol. Plant. Pathol.
VL  - 108
PY  - 2019
DO  - 10.1016/j.pmpp.2019.101420
SN  - 08855765 (ISSN) 
AU  - Pereira, A.C.D.C.
AU  - de Castro, G.L.S.
AU  - Rodrigues, P.C.
AU  - Silva, G.B.
AU  - de Oliveira, D.A.
AU  - de Souza, C.R.B.
AD  - Programa de Pós-Graduação em Agronomia, Universidade Federal Rural da Amazônia, Belém, PA  CEP 66077-530, Brazil
AD  - Instituto de Ciências Biológicas, Universidade Federal do Pará, Belém, PA  CEP 66075-110, Brazil
AD  - Universidade Federal Rural da Amazônia, Belém, PA  CEP 66077-530, Brazil
AD  - Departamento de Estatística, Universidade Federal da Bahia, Salvador, BA  CEP 40.170-110, Brazil
AB  - Microorganisms that can positively influence plants have emerged as a powerful tool for sustainable agriculture. Previous studies identified a Pseudomonas sp. (Pt13) associated with the roots of Piper tuberculatum, a member of the Piperaceae occurring in the Amazon region with known resistance to infection by Fusarium solani f. sp. piperis, which causes root rot in black pepper (Piper nigrum L.). Pt13 was able to inhibit the in vitro growth of this pathogen by 55.31%; however, studies on P. nigrum as a host plant of Pt13 are lacking. Therefore, we aimed to evaluate the effects of Pt13 inoculation on P. nigrum growth under greenhouse conditions. The experiments comprised two treatments (inoculated and control) with 10 replicates per treatment and samplings at 30, 60 and 90 days post inoculation (dpi). Results revealed that the plants inoculated by immersion of roots in bacterial suspension showed no physiological differences in comparison to the control plants at 30 dpi. However, when these plants were submitted to additional inoculations through irrigation of soil with bacterial suspension repeated every 10 days, they showed an increment of 32% and 49% in net CO2 assimilation rate and 23.94% and 42.78% in total chlorophyll content at 60 and 90 dpi, respectively. At 90 dpi, the inoculated plants showed an increase in the specific leaf area at 43,23%, total leaf area at 56%, root dry mass at 29% and total dry mass at 15%. Thus, results confirmed that Pt13 improved the photosynthetic efficiency, resulting in increased biomass production. Results obtained here will be useful in future studies of interaction with F. solani f. sp. piperis. © 2019 Elsevier Ltd
KW  - Biomass production
KW  - Photosynthetic efficiency
KW  - Piper nigrum
KW  - Plant growth
KW  - Plant morphology
KW  - Pseudomonas sp
PB  - Academic Press
N1  - Cited By :1
N1  - Export Date: 12 October 2020
M3  - Article
DB  - Scopus
C7  - 101420
N1  - CODEN: PMPPE
LA  - English
N1  - Correspondence Address: de Souza, C.R.B.; Instituto de Ciências Biológicas, Universidade Federal do ParáBrazil; email: bsouza@ufpa.br
UR  - https://www.scopus.com/inward/record.uri?eid=2-s2.0-85068178813&doi=10.1016%2fj.pmpp.2019.101420&partnerID=40&md5=c7b1bb9c3063dab5d44da16a8f06ec8f
ER  - 

TY  - CHAP
TI  - Microbial diversity and their role in plant and soil health under stress conditions
T2  - In vitro Plant Breeding towards Novel Agronomic Traits: Biotic and Abiotic Stress Tolerance
J2  - In vitro Plant Breed. towards Nov. Agron. Trait.: Biot. and Abiotic Stress Toler.
SP  - 149
EP  - 166
PY  - 2019
DO  - 10.1007/978-981-32-9824-8_9
SN  - 9789813298248 (ISBN); 9789813298231 (ISBN)
AU  - Dar, Z.A.
AU  - Bhat, R.A.
AU  - Bhat, J.I.A.
AU  - Mir, S.A.
AU  - Amin, A.
AU  - Rashid, A.
AU  - Rifat, B.
AU  - Lone, R.
AD  - Division of Environmental Sciences, Sher-e-Kashmir University of Agricultural Sciences and Technology, Shalimar, Kashmir, India
AD  - Department of Biotechnology, University of Kashmir, Srinagar, India
AD  - Department of Botany, SBBS University, Khiala/Jalandhar, Punjab, India
AB  - Microbial diversity is an important component of ecosystem. Intellectual strategy and careful selection of microbes are the key steps in developing innovative technologies for effective exploitation of microorganisms to solve sustainably environmental and economic issues and improvement in the quality of life without compromising yields. Appreciativeness of these factors might be one way to change the public perception towards microorganisms by showing that the sustainable use of microbial diversity has positive ecological and economic value. This review encapsulates the several microbial applications such as biofertilizers, biopesticides, and bioherbicides to solve the major agricultural issues in the form of crop productivity and soil and plant health. Furthermore, the review emphasizes on pivotal microbial activities that lead to neutralize the harmful impacts of toxic and hazardous chemical substances in eco-friendly manner. Microbial technology therefore not only could be an efficient and vital tool for treating waste water and industrial wastes but can also play an imperative and significant role in cycling of dead organic matter and thereby can form useful products in the form of compost which has potential significance with regard to sustainable environment. © Springer Nature Singapore Pte Ltd. 2019.
KW  - Biofertilizers
KW  - Biomonitoring; nutrient cycling
KW  - Microbial diversity
KW  - Sustainable environmental
PB  - Springer Singapore
N1  - Export Date: 12 October 2020
M3  - Book Chapter
DB  - Scopus
LA  - English
N1  - Correspondence Address: Lone, R.; Department of Botany, SBBS UniversityIndia
UR  - https://www.scopus.com/inward/record.uri?eid=2-s2.0-85089132522&doi=10.1007%2f978-981-32-9824-8_9&partnerID=40&md5=8cce634d9b66153d3f0934819b6281f8
ER  - 

TY  - JOUR
TI  - Re-addressing the biosafety issues of plant growth promoting rhizobacteria
T2  - Science of the Total Environment
J2  - Sci. Total Environ.
VL  - 690
SP  - 841
EP  - 852
PY  - 2019
DO  - 10.1016/j.scitotenv.2019.07.046
SN  - 00489697 (ISSN) 
AU  - Keswani, C.
AU  - Prakash, O.
AU  - Bharti, N.
AU  - Vílchez, J.I.
AU  - Sansinenea, E.
AU  - Lally, R.D.
AU  - Borriss, R.
AU  - Singh, S.P.
AU  - Gupta, V.K.
AU  - Fraceto, L.F.
AU  - de Lima, R.
AU  - Singh, H.B.
AD  - Department of Biochemistry, Institute of Science, Banaras Hindu University, Varanasi, 221005, India
AD  - National Centre for Microbial Resource, National Centre for Cell Science, Pune, 411007, India
AD  - Department of Botany, Savitribai Phule Pune University, Pune, 411007, India
AD  - Department of Mycology and Plant Pathology, Institute of Agriculture Sciences, Banaras Hindu University, Varanasi, 221005, India
AD  - Department of Plant Growth Promotion Rhizobacteria, Plant Stress Centre for Biology (PSC), Chinese Academy of Sciences (CAS), Shanghai, China
AD  - Facultad de Ciencias Químicas, Benemerita Universidad Autonoma de Puebla, Puebla, Pue, Mexico
AD  - Research Department, Alltech, 3031 Catnip Hill Road, Nicholasville, KY  40356, United States
AD  - Nord Reet UG Greifswald, Germany and Humboldt University, Berlin, Germany
AD  - Department of Chemistry and Biotechnology, School of Science, Tallinn University of Technology, Akadeemia tee 15, Tallinn, 12618, Estonia
AD  - São Paulo State University (UNESP), Institute of Science and Technology, Avenida Três de Março, 511, Alto da Boa Vista, Sorocaba, São Paulo, Brazil
AD  - LABiToN – LaboratóriodeAvaliaçãodeBioatividadeeToxicologiade Nanomateriais, University of Sorocaba, Rodovia Raposo Tavares, Sorocaba, São Paulo, Brazil
AB  - To promote agronomic sustainability, extensive research is being carried out globally, investigating biofertilizer development. Recently, it has been realized that some microorganisms used as biofertilizers behave as opportunistic pathogens and belong to the biosafety level 2 (BSL-2) classification. This poses serious risk to the environmental and human health. Evidence presented in various scientific forums is increasingly favoring the merits of using BSL-2 microorganisms as biofertilizers. In this review, we emphasize that partial characterization based on traditional microbiological approaches and small subunit rRNA gene sequences/conserved regions are insufficient for the characterization of biofertilizer strains. It is advised herein, that research and industrial laboratories developing biofertilizers for commercialization or environmental release must characterize microorganisms of interest using a multilateral polyphasic approach of microbial systematics. This will determine their risk group and biosafety characteristics before proceeding with formulation development and environmental application. It has also been suggested that microorganisms belonging to risk-group-1 and BSL-1 category should be used for formulation development and for field scale applications. While, BSL-2 microorganisms should be restricted for research using containment practices compliant with strict regulations. © 2019 Elsevier B.V.
KW  - Agriculturally important microorganisms
KW  - Biofertilizers
KW  - Biosafety
KW  - Environmental and Human Safety Index
KW  - PGPR
KW  - Sustainable agriculture
KW  - Agriculture
KW  - Biohazards
KW  - Fertilizers
KW  - Health risks
KW  - Industrial research
KW  - Microorganisms
KW  - Plant life extension
KW  - RNA
KW  - Biofertilizers
KW  - Biosafety
KW  - Human safety
KW  - PGPR
KW  - Sustainable agriculture
KW  - Sustainable development
KW  - ribosome RNA
KW  - alternative agriculture
KW  - biofertilizer
KW  - biosafety
KW  - environmental risk
KW  - health risk
KW  - rhizobacterium
KW  - Alcaligenes faecalis
KW  - Azospirillum brasilense
KW  - Azospirillum lipoferum
KW  - Azotobacter vinelandii
KW  - Bacillus
KW  - Bacillus cepacia
KW  - Bacillus globisporus
KW  - biosafety
KW  - Candida
KW  - Candida subhashii
KW  - genetic conservation
KW  - microbiological examination
KW  - nonhuman
KW  - Paenibacillus
KW  - plant growth-promoting bacterium
KW  - priority journal
KW  - Pseudomonas aeruginosa
KW  - Pseudomonas fluorescens
KW  - Pseudomonas putida
KW  - Review
KW  - rhizobacterium
KW  - Rhizobium leguminosarum
KW  - risk assessment
KW  - sequence analysis
KW  - Serratia
KW  - Serratia entomophila
KW  - Serratia marcescens
KW  - Serratia proteamaculans
KW  - strain identification
KW  - Streptomyces
KW  - agriculture
KW  - hazardous waste
KW  - laboratory
KW  - microbiology
KW  - plant development
KW  - plant root
KW  - Rhizobiales
KW  - Agriculture
KW  - Containment of Biohazards
KW  - Laboratories
KW  - Plant Development
KW  - Plant Roots
KW  - Soil Microbiology
PB  - Elsevier B.V.
N1  - Cited By :16
N1  - Export Date: 12 October 2020
M3  - Review
DB  - Scopus
N1  - CODEN: STEVA
C2  - 31302549
LA  - English
N1  - Correspondence Address: Keswani, C.; Department of Biochemistry, Institute of Science, Banaras Hindu UniversityIndia; email: chetan.keswani4@bhu.ac.in
UR  - https://www.scopus.com/inward/record.uri?eid=2-s2.0-85068575028&doi=10.1016%2fj.scitotenv.2019.07.046&partnerID=40&md5=ac0b9010ea0f35c9c371be7aaa0c12ea
ER  - 

TY  - JOUR
TI  - Degradation mechanism of lignocellulose in dairy cattle manure with the addition of calcium oxide and superphosphate
T2  - Environmental Science and Pollution Research
J2  - Environ. Sci. Pollut. Res.
VL  - 26
IS  - 32
SP  - 33683
EP  - 33693
PY  - 2019
DO  - 10.1007/s11356-019-06444-9
SN  - 09441344 (ISSN) 
AU  - Cai, Y.
AU  - He, Y.
AU  - He, K.
AU  - Gao, H.
AU  - Ren, M.
AU  - Qu, G.
AD  - Faculty of Environmental Science & Engineering, Kunming University of Science &Technology, Kunming, Yunnan  650500, China
AB  - Cellulose and lignin belongs to refractory organic matters in the traditional composting. In this research, the degradation of lignocellulose in dairy cattle manure was investigated through adding calcium oxide (CaO) and superphosphate (SSP). In the presence of CaO and SSP, the degradation rate of cellulose and lignin were improved by 25.0% and 8.33%, respectively. The results indicated that the pH value in system would be slightly higher with the addition of CaO and SSP. Besides, the pH value of all cow manure piles were about 8.4 after composting rotten, which could be well neutralized by the gradually acidified soil in the southwest of China with the full effect of fertilizer released. In addition, the abundance of Bacillales, Actinomycetes, and Thermoactinomycetaceae in the experimental groups (AR) was slightly better than that in the control groups (CK) during composting, which led to a conclusion that an elaborate physical–chemical–multivariate aerobic microorganism evolution model of cellulose degradation products (PCMC) was deduced and the physical–chemical–multivariate aerobic microorganism model of lignin cycle degradation (PCML) was developed. © 2019, Springer-Verlag GmbH Germany, part of Springer Nature.
KW  - Calcium oxide
KW  - Cellulose evolution model
KW  - Lignin degradation model
KW  - Microbial diversity
KW  - Superphosphate
KW  - biodegradation
KW  - experimental study
KW  - fertilizer application
KW  - lignin
KW  - lime
KW  - manure
KW  - microbial activity
KW  - multivariate analysis
KW  - organic matter
KW  - phosphate
KW  - physicochemical property
KW  - China
KW  - Actinobacteria (class)
KW  - Bacillales
KW  - Bos
KW  - Thermoactinomycetaceae
KW  - calcium derivative
KW  - calcium oxide
KW  - cellulose
KW  - fertilizer
KW  - lignin
KW  - lignocellulose
KW  - oxide
KW  - pyrophosphoric acid derivative
KW  - superphosphate
KW  - Actinobacteria
KW  - animal
KW  - bovine
KW  - chemistry
KW  - China
KW  - composting
KW  - female
KW  - manure
KW  - metabolism
KW  - pH
KW  - procedures
KW  - soil
KW  - Actinobacteria
KW  - Animals
KW  - Calcium Compounds
KW  - Cattle
KW  - Cellulose
KW  - China
KW  - Composting
KW  - Diphosphates
KW  - Female
KW  - Fertilizers
KW  - Hydrogen-Ion Concentration
KW  - Lignin
KW  - Manure
KW  - Oxides
KW  - Soil
PB  - Springer
N1  - Cited By :3
N1  - Export Date: 12 October 2020
M3  - Article
DB  - Scopus
N1  - CODEN: ESPLE
C2  - 31595408
LA  - English
N1  - Correspondence Address: Qu, G.; Faculty of Environmental Science & Engineering, Kunming University of Science &TechnologyChina; email: qgflab@sina.com
UR  - https://www.scopus.com/inward/record.uri?eid=2-s2.0-85074619420&doi=10.1007%2fs11356-019-06444-9&partnerID=40&md5=19b47895fcbc68da8e1607e516afcb32
ER  - 

TY  - JOUR
TI  - Rhizosphere response to nickel in a facultative hyperaccumulator
T2  - Chemosphere
J2  - Chemosphere
VL  - 232
SP  - 243
EP  - 253
PY  - 2019
DO  - 10.1016/j.chemosphere.2019.05.193
SN  - 00456535 (ISSN) 
AU  - Rosatto, S.
AU  - Roccotiello, E.
AU  - Di Piazza, S.
AU  - Cecchi, G.
AU  - Greco, G.
AU  - Zotti, M.
AU  - Vezzulli, L.
AU  - Mariotti, M.
AD  - Laboratory of Plant Biology, DISTAV-Department of Earth, Environment and Life Sciences, University of Genoa, Corso Europa 26, Genova, 16132, Italy
AD  - Laboratory of Mycology, DISTAV-Department of Earth, Environment and Life Sciences, University of Genoa, Corso Europa 26, Genova, 16132, Italy
AD  - Laboratory of MicrobiologyDISTAV-Department of Earth, Environment and Life Sciences, University of Genoa, Corso Europa 26, Genova, 16132, Italy
AB  - This study faces the characterization of the culturable microbiota of the facultative Ni-hyperaccumulator Alyssoides utriculata to obtain a collection of bacterial and fungal strains for potential applications in Ni phytoextraction. Rhizosphere soil samples and adjacent bare soil associated with A. utriculata from serpentine and non-serpentine sites were collected together with plant roots and shoots. Rhizobacteria and fungi were isolated and characterized genotypically and phenotypically. Plants and soils were analyzed for total element concentration using Inductively Coupled Plasma Mass Spectrometry (ICP-MS). Serpentine and non-serpentine sites differ in terms of elements concentration in soil, plant roots and shoots. Ni and Co are significantly higher on serpentine site, while Ca is more abundant in non-serpentine site. Bacteria and fungi were significantly more abundant in rhizosphere than in bare soil and were dominated by genera Arthrobacter, Bacillus and Streptomyces, Penicillium and Mucor. The genus Pseudomonas was only found in rhizospheric serpentine soils (<2% of total serpentine isolates) and with Streptomyces sp. showed highest Ni-tolerance up to 15 mM. The same occurred for Trichoderma strain, belonging to the harzianum group (<2% of the total microfungal count) and Penicillium ochrochloron (<10% of the total microfungal count, tolerance up to Ni 20 mM). Among serpentine bacterial isolates, 8 strains belonging to 5 genera showed at least one PGPR activity (1-Aminocyclopropane-1-Carboxylic Acid (ACC) deaminase activity, production of indole-3-acetic acid (IAA), siderophores and phosphate solubilizing capacity), especially genera Pantoea, Pseudomonas and Streptomyces. Those microorganisms might thus be promising candidates for employment in bioaugmentation trials. © 2019 Elsevier Ltd
KW  - Metal uptake
KW  - Microbiota
KW  - Microfungal strain
KW  - PGPR
KW  - Rhizobacteria
KW  - Root area
KW  - Bacteriology
KW  - Fungi
KW  - Inductively coupled plasma mass spectrometry
KW  - Nickel
KW  - Serpentine
KW  - Soils
KW  - Metal uptake
KW  - Microbiotas
KW  - PGPR
KW  - Rhizobacteria
KW  - Root area
KW  - Bacteria
KW  - 1 aminocyclopropanecarboxylic acid
KW  - deaminase
KW  - indoleacetic acid
KW  - nickel
KW  - phosphate
KW  - serpentine
KW  - siderophore
KW  - 1-aminocyclopropane-1-carboxylic acid
KW  - amino acid
KW  - indoleacetic acid derivative
KW  - nickel
KW  - siderophore
KW  - bacterium
KW  - bare soil
KW  - bioaugmentation
KW  - detection method
KW  - enzyme
KW  - enzyme activity
KW  - fungus
KW  - hyperaccumulation
KW  - microorganism
KW  - nickel
KW  - rhizosphere
KW  - root system
KW  - root-shoot ratio
KW  - tolerance
KW  - Alyssoides utriculata
KW  - Arthrobacter
KW  - Article
KW  - Bacillus
KW  - bacterial strain
KW  - Brassicaceae
KW  - fungal strain
KW  - Mucor
KW  - nonhuman
KW  - Pantoea
KW  - Penicillium
KW  - Penicillium ochrochloron
KW  - Pseudomonas
KW  - rhizosphere
KW  - Streptomyces
KW  - Trichoderma
KW  - analysis
KW  - bacterium
KW  - Brassicaceae
KW  - chemistry
KW  - isolation and purification
KW  - microbiology
KW  - plant root
KW  - soil
KW  - soil pollutant
KW  - Arthrobacter
KW  - Bacillus (bacterium)
KW  - Bacteria (microorganisms)
KW  - Fungi
KW  - Mucor
KW  - Pantoea
KW  - Penicillium
KW  - Penicillium ochrochloron
KW  - Pseudomonas
KW  - Rhizobiales
KW  - Streptomyces
KW  - Streptomyces sp.
KW  - Trichoderma
KW  - Amino Acids, Cyclic
KW  - Bacillus
KW  - Bacteria
KW  - Brassicaceae
KW  - Indoleacetic Acids
KW  - Nickel
KW  - Plant Roots
KW  - Pseudomonas
KW  - Rhizosphere
KW  - Siderophores
KW  - Soil
KW  - Soil Microbiology
KW  - Soil Pollutants
PB  - Elsevier Ltd
N1  - Cited By :4
N1  - Export Date: 12 October 2020
M3  - Article
DB  - Scopus
N1  - CODEN: CMSHA
C2  - 31154185
LA  - English
N1  - Correspondence Address: Roccotiello, E.; DISTAV-Department of Earth, Environment and Life Sciences, University of Genoa, Corso Europa 26, Italy; email: enrica.roccotiello@unige.it
UR  - https://www.scopus.com/inward/record.uri?eid=2-s2.0-85067054672&doi=10.1016%2fj.chemosphere.2019.05.193&partnerID=40&md5=bd1b460eb302f0ded773c5980c3dfdac
ER  - 

TY  - JOUR
TI  - Maize inoculation with microbial consortia: Contrasting effects on rhizosphere activities, nutrient acquisition and early growth in different soils
T2  - Microorganisms
J2  - Microorg.
VL  - 7
IS  - 9
PY  - 2019
DO  - 10.3390/microorganisms7090329
SN  - 20762607 (ISSN) 
AU  - Bradáčová, K.
AU  - Sittinger, M.
AU  - Tietz, K.
AU  - Neuhäuser, B.
AU  - Kandeler, E.
AU  - Berger, N.
AU  - Ludewig, U.
AU  - Neumann, G.
AD  - Institute of Crop Science (340h), Universität Hohenheim, Fruwirthstraße 20, Stuttgart, 70593, Germany
AD  - Julius Kühn-Institut, Institute for Biological Control, Heinrichstraße 243, Darmstadt, 64287, Germany
AD  - Institute of Soil Science and Land Evaluation, Soil Biology Department, Universität Hohenheim, Emil-Wolff-Straße 27, Stuttgart, 70593, Germany
AD  - EuroChem Agro GmbH, Mannheim, 8165, Germany
AB  - The benefit of plant growth-promoting microorganisms (PGPMs) as plant inoculants is influenced by a wide range of environmental factors. Therefore, microbial consortia products (MCPs) based on multiple PGPM strains with complementary functions, have been proposed as superior, particularly under challenging environmental conditions and for restoration of beneficial microbial communities in disturbed soil environments. To test this hypothesis, the performance of a commercial MCP inoculant based on 22 PGPM strains was investigated in greenhouse experiments with maize on three soils with contrasting pH, organic matter content and microbial activity, under different P and N fertilization regimes. Interestingly, the MCP inoculant stimulated root and shoot growth and improved the acquisition of macronutrients only on a freshly collected field soil with high organic matter content, exclusively in combination with stabilized ammonium fertilization. This was associated with transiently increased expression of AuxIAA5 in the root tissue, a gene responsive to exogenous auxin supply, suggesting root growth promotion by microbial auxin production as a major mode of action of the MCP inoculant. High microbial activity was indicated by intense expression of soil enzyme activities involved in C, N and P cycling in the rhizosphere (cellulase, leucine peptidase, alkaline and acid phosphatases) but without MCP effects. By contrast, the MCP inoculation did not affect maize biomass production or nutrient acquisition on soils with very little Corg and low microbial activity, although moderate stimulation of rhizosphere enzymes involved in N and P cycling was recorded. There was also no indication for MCP-induced solubilization of Ca-phosphates on a calcareous sub-soil fertilized with rock-phosphate. The results demonstrate that the combination of multiple PGPM strains with complementary properties as MCP inoculants does not necessarily translate into plant benefits in challenging environments. Thus, a better understanding of the conditions determining successful MCP application is mandatory. © 2019 by the authors. Licensee MDPI, Basel, Switzerland.
KW  - Ammonium
KW  - Auxin-responsive genes
KW  - Microbial consortia
KW  - Microbial interactions
KW  - P solubilization
KW  - Plant
KW  - Plant growth-promoting microorganisms
PB  - MDPI AG
N1  - Cited By :4
N1  - Export Date: 12 October 2020
M3  - Article
DB  - Scopus
C7  - 329
LA  - English
N1  - Correspondence Address: Bradáčová, K.; Institute of Crop Science (340h), Universität Hohenheim, Fruwirthstraße 20, Germany; email: klara.bradacova@uni-hohenheim.de
UR  - https://www.scopus.com/inward/record.uri?eid=2-s2.0-85074280728&doi=10.3390%2fmicroorganisms7090329&partnerID=40&md5=1eb2b19ca88a237566ffff55685d9f2e
ER  - 

TY  - JOUR
TI  - Observations on two microbial life strategies in soil: Planktonic and biofilm-forming microorganisms are separable
T2  - Soil Biology and Biochemistry
J2  - Soil Biol. Biochem.
VL  - 136
PY  - 2019
DO  - 10.1016/j.soilbio.2019.107535
SN  - 00380717 (ISSN) 
AU  - Bystrianský, L.
AU  - Hujslová, M.
AU  - Hršelová, H.
AU  - Řezáčová, V.
AU  - Němcová, L.
AU  - Šimsová, J.
AU  - Gryndlerová, H.
AU  - Kofroňová, O.
AU  - Benada, O.
AU  - Gryndler, M.
AD  - Faculty of Science, Department of Biology, J. E. Purkyně University in Ústí nad Labem, České mládeže 8, Ústí nad Labem, CZ40096, Czech Republic
AD  - Laboratory of Fungal Biology, Institute of Microbiology CAS, v.v.i, Vídeňská 1083, Prague 4CZ14220, Czech Republic
AD  - Faculty of Social Economics, Department of Mathematics and Informatics, J. E. Purkyně University in Ústí nad Labem Moskevská 54, Ústí nad LabemCZ40096, Czech Republic
AD  - Laboratory of Molecular Structure Characterization, Institute of Microbiology CAS, v.v.i, Vídeňská 1083, Prague 4CZ14220, Czech Republic
AB  - Biofilms, the communities of sessile microbial forms, are hotspots of biological activity that coexist in soil together with free-living (planktonic) biota. Sessile and planktonic microbial communities may constitute functionally different groups of organisms with different roles in interactions with organic matter and plants. Nevertheless, soil microbiomes are regularly analyzed without distinguishing biofilm inhabitants and planktonic organisms. Consequently, basic information regarding taxa constituting both communities is severely lacking, which limits the understanding of the basic structure of soil microbiome and consequently also of the microbiome functioning. In this study, we tested the hypothesis that soil biofilm and planktonic microbial communities are different. Glass fiber filters were exposed to three different field soils for 12 weeks and biofilms arose on their surfaces. The biofilms were further separated from the planktonic forms by washing the latter out of the filters and both communities were analyzed using next generation sequencing. The results revealed significant differences between biofilm and planktonic communities of bacteria and eukaryotic organisms. Our data indicate common production of motile microbial cells in the soil and specialization of some taxa (Legionella spp.) to planktonic life mode. We also noted an association between the abundance of some bacterial taxa and eukaryotic grazers suggesting a trophic interaction. Tillage, as a cause of soil disturbance, did not result in a significant increase in the abundance of most abundant biofilm associated microbial taxa. This is the first analysis of separated sessile (biofilm) and motile (planktonic) communities of soil microorganisms. © 2019 Elsevier Ltd
KW  - Biofilm
KW  - Glass fiber
KW  - Microbial community
KW  - Microbiome
KW  - Plankton
KW  - Association reactions
KW  - Bacteria
KW  - Bioactivity
KW  - Glass fibers
KW  - Plankton
KW  - Soils
KW  - Eukaryotic organisms
KW  - Microbial communities
KW  - Microbiome
KW  - Next-generation sequencing
KW  - Planktonic community
KW  - Planktonic organisms
KW  - Soil micro-organisms
KW  - Trophic interactions
KW  - Biofilms
KW  - biofilm
KW  - genome
KW  - glass
KW  - microbial activity
KW  - plankton
KW  - soil microorganism
KW  - soil organic matter
KW  - specialization
KW  - Bacteria (microorganisms)
KW  - Eukaryota
KW  - Legionella
PB  - Elsevier Ltd
N1  - Cited By :4
N1  - Export Date: 12 October 2020
M3  - Article
DB  - Scopus
C7  - 107535
N1  - CODEN: SBIOA
LA  - English
N1  - Correspondence Address: Gryndler, M.; Faculty of Science, Department of Biology, J. E. Purkyně University in Ústí nad Labem, České mládeže 8, Czech Republic; email: gryndler@centrum.cz
UR  - https://www.scopus.com/inward/record.uri?eid=2-s2.0-85068909442&doi=10.1016%2fj.soilbio.2019.107535&partnerID=40&md5=c86ee1d7c49ecd49cae5cef8ce2e75d2
ER  - 

TY  - JOUR
TI  - Bacterial contaminants associated with poultry feeds
T2  - Indian Journal of Public Health Research and Development
J2  - Indian J. Public Health Res. Dev.
VL  - 10
IS  - 9
SP  - 964
EP  - 969
PY  - 2019
DO  - 10.5958/0976-5506.2019.02564.6
SN  - 09760245 (ISSN) 
AU  - Kadhim, B.M.
AU  - Mater, H.N.
AD  - Ministry of Education, General Education in Baghdad Karkh, Iraq
AD  - Department of Biotechnology, Collage of Science, University of Baghdad, Iraq
AB  - Feeds is the common constituents includes vitamins, soya beans, whole cereals and vegetables. For Salmonella and Escherichia successful control, the feed should be exposed to 85.7°c temperature because of spores are heat resistant. Crops of oilseed and grains shows the presence of diverse microflora, and to low moisture content these are highly resistant. As with natural microbial contaminants of feed, the inoculation’s primary vector is soil. Animal feces mixed soil can contaminate the crops which are standing by direct deposition or if used as fertilizer. Lowering the feeds pH (haylage, silage) or feeds which are dry (meat meals, grains) may considerably reduce the activities of spoilage and allows the long time storage of animal feeds. Cl. Perfringens, Cl. Botulinum, Listeria, E.coli, Salmonella and other pathogens are involved in the pathogenesis of the poultry feeds. Cl. Botulinum is an obligate anaerobe, generally associated with silage, haylage, and contaminated carion. Listeria spp. are not possessing spore cycle, but may survive for 10-12 years. Strains of E. coli are normal microflora of human and animal intestine, and hence serves as feeds fecal contaminant. Salmonella is ubiquitous in nature and can spread horizontally and vertically throughout the livestock herd or poultry flock. In grains and feed other pathogens also may be present, though their routes of transmission are not clear. Various methods are used to avoid and treat the contamination of feed like rapid drying, shortening the time of storage, soybean oil supplementation and other chemical treatment methods are also included. © 2019, Indian Journal of Public Health Research and Development. All rights reserved.
KW  - Control methods
KW  - Livestock
KW  - Long time feed storage
KW  - Poultry birds
KW  - Poultry feeds
KW  - 2 propanol
KW  - aldehyde
KW  - bacitracin
KW  - bacteriocin
KW  - propionic acid
KW  - short chain fatty acid
KW  - soybean oil
KW  - abortion
KW  - alfalfa
KW  - animal food
KW  - Article
KW  - bacterial survival
KW  - bacterial transmission
KW  - bacteriophage
KW  - Clostridium botulinum
KW  - Clostridium perfringens
KW  - colony forming unit
KW  - Escherichia coli
KW  - feces microflora
KW  - food contamination
KW  - food spoilage
KW  - food storage
KW  - heat treatment
KW  - Listeria
KW  - moisture
KW  - nonhuman
KW  - oxidation reduction potential
KW  - pathogenesis
KW  - pH
KW  - poultry
KW  - Salmonella
KW  - shelf life
KW  - silage
PB  - Indian Journal of Public Health Research and Development
N1  - Export Date: 12 October 2020
M3  - Article
DB  - Scopus
LA  - English
N1  - Correspondence Address: Mater, H.N.; Department of Biotechnology, Collage of Science, University of BaghdadIraq; email: hiafanori@gmail.com
UR  - https://www.scopus.com/inward/record.uri?eid=2-s2.0-85075050596&doi=10.5958%2f0976-5506.2019.02564.6&partnerID=40&md5=b28d42e9e7d9fa0715d85d1d792b35f0
ER  - 

TY  - JOUR
TI  - Does soil contribute to the human gut microbiome?
T2  - Microorganisms
J2  - Microorg.
VL  - 7
IS  - 9
PY  - 2019
DO  - 10.3390/microorganisms7090287
SN  - 20762607 (ISSN) 
AU  - Blum, W.E.H.
AU  - Zechmeister-Boltenstern, S.
AU  - Keiblinger, K.M.
AD  - Institute of Soil Research, Department of Forest and Soil Sciences, University of Natural Resources and Life Sciences Vienna (BOKU), Peter Jordan-Straße 82, Vienna, 1190, Austria
AB  - Soil and the human gut contain approximately the same number of active microorganisms, while human gut microbiome diversity is only 10% that of soil biodiversity and has decreased dramatically with the modern lifestyle. We tracked relationships between the soil microbiome and the human intestinal microbiome. We propose a novel environmental microbiome hypothesis, which implies that a close linkage between the soil microbiome and the human intestinal microbiome has evolved during evolution and is still developing. From hunter-gatherers to an urbanized society, the human gut has lost alpha diversity. Interestingly, beta diversity has increased, meaning that people in urban areas have more differentiated individual microbiomes. On top of little contact with soil and feces, hygienic measures, antibiotics and a low fiber diet of processed food have led to a loss of beneficial microbes. At the same time, loss of soil biodiversity is observed in many rural areas. The increasing use of agrochemicals, low plant biodiversity and rigorous soil management practices have a negative effect on the biodiversity of crop epiphytes and endophytes. These developments concur with an increase in lifestyle diseases related to the human intestinal microbiome. We point out the interference with the microbial cycle of urban human environments versus pre-industrial rural environments. In order to correct these interferences, it may be useful to adopt a different perspective and to consider the human intestinal microbiome as well as the soil/root microbiome as ‘superorganisms’ which, by close contact, replenish each other with inoculants, genes and growth-sustaining molecules. © MDPI AG. All rights reserved.
KW  - Global change
KW  - Gut microbiota
KW  - Human health
KW  - Land use
KW  - Lifestyle
KW  - Nutrition
KW  - Organic-agriculture
KW  - Soil biodiversity
KW  - Soil microbiology
KW  - Urbanization
PB  - MDPI AG
N1  - Cited By :7
N1  - Export Date: 12 October 2020
M3  - Article
DB  - Scopus
C7  - 287
LA  - English
N1  - Correspondence Address: Keiblinger, K.M.; Institute of Soil Research, Department of Forest and Soil Sciences, University of Natural Resources and Life Sciences Vienna (BOKU), Peter Jordan-Straße 82, Austria; email: Katharina.keiblinger@boku.ac.at
UR  - https://www.scopus.com/inward/record.uri?eid=2-s2.0-85074338949&doi=10.3390%2fmicroorganisms7090287&partnerID=40&md5=817b6d3bf56e397e37d1a06cf0382607
ER  - 

TY  - JOUR
TI  - Dairy farm management practices and the risk of contamination of tank milk from Clostridium spp. and Paenibacillus spp. spores in silage, total mixed ration, dairy cow feces, and raw milk
T2  - Journal of Dairy Science
J2  - J. Dairy Sci.
VL  - 102
IS  - 9
SP  - 8273
EP  - 8289
PY  - 2019
DO  - 10.3168/jds.2019-16462
SN  - 00220302 (ISSN) 
AU  - Borreani, G.
AU  - Ferrero, F.
AU  - Nucera, D.
AU  - Casale, M.
AU  - Piano, S.
AU  - Tabacco, E.
AD  - Department of Agricultural, Forest and Food Sciences (DISAFA), University of Torino, Grugliasco (TO), 10095, Italy
AB  - The occurrence of Paenibacillus and Clostridium spores in silage is of great concern for dairy producers because their spores can contaminate milk and damage processed milk and semi-hard cheeses. Spoiled silage is considered to be the main contamination source of the total mixed ration (TMR), feces of dairy cows, and consequently bulk tank milk via the contamination of cow teats by dirt during milking. The presence of an anaerobic and facultative anaerobic sporeformer population in different matrices (soil, corn silage, other feeds, TMR, feces, and milk) and its transmission pathway has been studied on 49 dairy farms by coupling plate count data with 16S-DNA identification. The different matrices have shown a high variability in the anaerobic and facultative anaerobic spore count, with the highest values being found in the aerobically deteriorated areas of corn silages. Clostridium tyrobutyricum, Paenibacillus macerans, and Paenibacillus thermophilus were detected in all the matrices. The TMR spore count was influenced by the amount of spoiled corn silage in the TMR and by the care taken when cleaning the spoiled silage before feed-out. Most of the farms that prevent the presence of visible moldy silage in the silo and carefully clean to remove molded spots were able to maintain their TMR spore counts below 4.0 log spores/g. When a level of 4.5 log spores/g of TMR was exceeded, the feces presented a greater contamination than 3.0 log spores/g. Moreover, the higher the number of spores in the feces was, the higher the number of spores in the milk. Most of the farms that presented a feces contamination greater than 5.0 log spores/g had a higher milk spore contamination than 1,000 spores/L. Careful animal cleaning and good milking practices have been found to be essential to maintain low levels of contamination in bulk tank milk, but it has emerged that only by coupling these practices with a correct silage management and cleaning during TMR preparation can the contamination of milk by spores be kept at a low level. It has been found that aerobically deteriorated silage has a great capacity to contaminate TMR and consequently to increase the risk of milk spore contamination, even when routine milking practices are adopted correctly. © 2019 American Dairy Science Association
KW  - Clostridium spp
KW  - management practice
KW  - Paenibacillus spp.
KW  - silage aerobic deterioration
KW  - agricultural land
KW  - animal
KW  - animal food
KW  - animal husbandry
KW  - bacterial count
KW  - bacterial spore
KW  - bovine
KW  - Clostridium
KW  - Clostridium tyrobutyricum
KW  - dairying
KW  - feces
KW  - female
KW  - food control
KW  - hygiene
KW  - isolation and purification
KW  - microbiology
KW  - milk
KW  - Paenibacillus
KW  - procedures
KW  - risk factor
KW  - silage
KW  - udder
KW  - veterinary medicine
KW  - Animal Feed
KW  - Animal Husbandry
KW  - Animals
KW  - Cattle
KW  - Clostridium
KW  - Clostridium tyrobutyricum
KW  - Colony Count, Microbial
KW  - Dairying
KW  - Farms
KW  - Feces
KW  - Female
KW  - Food Microbiology
KW  - Hygiene
KW  - Mammary Glands, Animal
KW  - Milk
KW  - Paenibacillus
KW  - Risk Factors
KW  - Silage
KW  - Spores, Bacterial
PB  - Elsevier Inc.
N1  - Cited By :5
N1  - Export Date: 12 October 2020
M3  - Article
DB  - Scopus
C2  - 31326179
LA  - English
N1  - Correspondence Address: Borreani, G.; Department of Agricultural, Forest and Food Sciences (DISAFA), University of TorinoItaly; email: giorgio.borreani@unito.it
UR  - https://www.scopus.com/inward/record.uri?eid=2-s2.0-85068914686&doi=10.3168%2fjds.2019-16462&partnerID=40&md5=2d5c0333823544b0d2756202c342bd8a
ER  - 

TY  - JOUR
TI  - Global-level population genomics reveals differential effects of geography and phylogeny on horizontal gene transfer in soil bacteria
T2  - Proceedings of the National Academy of Sciences of the United States of America
J2  - Proc. Natl. Acad. Sci. U. S. A.
VL  - 116
IS  - 30
SP  - 15200
EP  - 15209
PY  - 2019
DO  - 10.1073/pnas.1900056116
SN  - 00278424 (ISSN) 
AU  - Greenlon, A.
AU  - Chang, P.L.
AU  - Damtew, Z.M.
AU  - Muleta, A.
AU  - Carrasquilla-Garcia, N.
AU  - Kim, D.
AU  - Nguyen, H.P.
AU  - Suryawanshi, V.
AU  - Krieg, C.P.
AU  - Yadav, S.K.
AU  - Patel, J.S.
AU  - Mukherjee, A.
AU  - Udupa, S.
AU  - Benjelloun, I.
AU  - Thami-Alami, I.
AU  - Yasin, M.
AU  - Patil, B.
AU  - Singh, S.
AU  - Sarma, B.K.
AU  - Von Wettberg, E.J.B.
AU  - Kahraman, A.
AU  - Bukun, B.
AU  - Assefa, F.
AU  - Tesfaye, K.
AU  - Fikre, A.
AU  - Cook, D.R.
AD  - Department of Plant Pathology, University of California, Davis, CA  95616, United States
AD  - Department of Biological Sciences, University of Southern California, Los Angeles, CA  90089, United States
AD  - College of Natural Sciences, Addis Ababa University, Addis Ababa, 32853, Ethiopia
AD  - Debre Zeit Agricultural Research Center, Ethiopian Institute for Agricultural Research, Bishoftu, Ethiopia
AD  - International Crop Research Institute for the Semi-Arid Tropics, Hyderabad, 502324, India
AD  - United Graduate School of Agricultural Science, Tokyo University of Agriculture and Technology, Tokyo, 183-8509, Japan
AD  - Department of Biological Sciences, Florida International University, Miami, FL  33199, United States
AD  - Department of Mycology and Plant Pathology, Banaras Hindu University, Varanasi, 221005, India
AD  - Biodiversity and Integrated Gene Management Program, International Center for Agricultural Research in the Dry Areas, Rabat, 10112, Morocco
AD  - Institute National de la Recherche Agronomique, Rabat, 10100, Morocco
AD  - RAK College of Agriculture, Sehore, 466001, India
AD  - Department of Genetics and Plant Breeding, University of Agricultural Sciences, Dharwad, 580001, India
AD  - Department of Plant Breeding and Genetics, Punjab Agricultural University, Ludhiana, 141027, India
AD  - Department of Plant and Soil Science, University of Vermont, Burlington, VT  05405, United States
AD  - Department of Field Crops, Faculty of Agriculture, Harran University, Sanliurfa, 63100, Turkey
AD  - Department of Plant Protection, Dicle University, Diyarbakir, 21280, Turkey
AB  - Although microorganisms are known to dominate Earth’s biospheres and drive biogeochemical cycling, little is known about the geographic distributions of microbial populations or the environmental factors that pattern those distributions. We used a global-level hierarchical sampling scheme to comprehensively characterize the evolutionary relationships and distributional limitations of the nitrogen-fixing bacterial symbionts of the crop chickpea, generating 1,027 draft whole-genome sequences at the level of bacterial populations, including 14 high-quality PacBio genomes from a phylogenetically representative subset. We find that diverse Mesorhizobium taxa perform symbiosis with chickpea and have largely overlapping global distributions. However, sampled locations cluster based on the phylogenetic diversity of Mesorhizobium populations, and diversity clusters correspond to edaphic and environmental factors, primarily soil type and latitude. Despite long-standing evolutionary divergence and geographic isolation, the diverse taxa observed to nodulate chickpea share a set of integrative conjugative elements (ICEs) that encode the major functions of the symbiosis. This symbiosis ICE takes 2 forms in the bacterial chromosome—tripartite and monopartite—with tripartite ICEs confined to a broadly distributed superspecies clade. The pairwise evolutionary relatedness of these elements is controlled as much by geographic distance as by the evolutionary relatedness of the background genome. In contrast, diversity in the broader gene content of Mesorhizobium genomes follows a tight linear relationship with core genome phylogenetic distance, with little detectable effect of geography. These results illustrate how geography and demography can operate differentially on the evolution of bacterial genomes and offer useful insights for the development of improved technologies for sustainable agriculture. © 2019 National Academy of Sciences. All rights reserved.
KW  - Element
KW  - Integrative conjugative
KW  - Microbial ecology
KW  - Nitrogen fixation
KW  - Population genomics
KW  - Symbiosis
KW  - Article
KW  - bacterial chromosome
KW  - bacterial genetic phenomena and functions
KW  - bacterial genome
KW  - biogeography
KW  - chickpea
KW  - cladistics
KW  - controlled study
KW  - crop
KW  - demography
KW  - environmental factor
KW  - evolution
KW  - geographic distribution
KW  - horizontal gene transfer
KW  - integrative conjugative element
KW  - latitude
KW  - Mesorhizobium
KW  - nitrogen fixation
KW  - nitrogen-fixing bacterium
KW  - nonhuman
KW  - phylogeny
KW  - population genetics
KW  - priority journal
KW  - sampling
KW  - soil microflora
KW  - species diversity
KW  - sustainable agriculture
KW  - symbiont
KW  - symbiosis
KW  - whole genome sequencing
PB  - National Academy of Sciences
N1  - Cited By :10
N1  - Export Date: 12 October 2020
M3  - Article
DB  - Scopus
N1  - CODEN: PNASA
C2  - 31285337
LA  - English
N1  - Correspondence Address: Cook, D.R.; Department of Plant Pathology, University of CaliforniaUnited States; email: drcook@ucdavis.edu
UR  - https://www.scopus.com/inward/record.uri?eid=2-s2.0-85069724257&doi=10.1073%2fpnas.1900056116&partnerID=40&md5=defaac4159b0478819aa3d6ed06938b2
ER  - 

TY  - JOUR
TI  - Persistence of Pseudomonas fluorescens LBUM677 in the rhizosphere of corn gromwell (Buglossoides arvensis) under field conditions and its impact on seed oil and stearidonic acid bioaccumulation
T2  - Journal of Applied Microbiology
J2  - J. Appl. Microbiol.
VL  - 127
IS  - 1
SP  - 208
EP  - 218
PY  - 2019
DO  - 10.1111/jam.14283
SN  - 13645072 (ISSN) 
AU  - Novinscak, A.
AU  - Filion, M.
AD  - Department of Biology, Université de Moncton, Moncton, NB, Canada
AB  - Aims: The aim of this study was to evaluate the persistence of Pseudomonas fluorescens LBUM677 in the rhizosphere of Buglossoides arvensis under agricultural field conditions and determine if B. arvensis intraspecific genetic variations affect the capacity of LBUM677 to colonize its rhizosphere and increase seed oil and stearidonic acid (SDA) accumulation. Methods and Results: Two field experiments were performed to: (i) study the persistence of various concentrations of LBUM677 inoculated in the rhizosphere of B. arvensis and determine a minimum inoculation threshold required to maximize biological activity; and (ii) study the impact of B. arvensis intraspecific genetic variations on LBUM677 rhizosphere colonization and seed oil and SDA accumulation. In order to track LBUM677 populations in soil over time, a specific quantitative polymerase chain reaction assay was developed. Inoculation with a minimum of 109 LBUM677 bacterial cells per plant was determined as a threshold to promote maximum B. arvensis rhizosphere colonization and seed oil and SDA accumulation. Buglossoides arvensis intraspecific genetic variations had an impact on rhizosphere colonization, B. arvensis seed oil and SDA accumulation, where two cultivars benefited more than others from LBUM677 inoculation. Conclusions: LBUM677 can colonize the rhizosphere and increase seed oil and SDA yields in B. arvensis plants in a cultivar-dependant manner. Significance and Impact of the Study: LBUM677 shows potential to be used as a biofertilizer to specifically increase seed oil and SDA yields in B. arvensis. This will in turn promote the development of an economically viable agricultural-based approach as an alternative for producing high-quality polyunsaturated fatty acids. © 2019 The Society for Applied Microbiology
KW  - biofertilizer
KW  - Buglossoides arvensis
KW  - plant growth promotion
KW  - Pseudomonas fluorescens
KW  - rhizosphere
KW  - seed oil
KW  - stearidonic acid
KW  - stearidonic acid
KW  - vegetable oil
KW  - omega 3 fatty acid
KW  - stearidonic acid
KW  - vegetable oil
KW  - bacterium
KW  - bioactivity
KW  - biofertilizer
KW  - concentration (composition)
KW  - experimental study
KW  - genetic variation
KW  - herb
KW  - oil
KW  - persistence
KW  - rhizosphere
KW  - agricultural land
KW  - Article
KW  - bacterial cell
KW  - bacterial colonization
KW  - bacterial strain
KW  - bioaccumulation
KW  - Buglossoides arvensis
KW  - controlled study
KW  - cultivar
KW  - fatty acid analysis
KW  - field experiment
KW  - genetic variation
KW  - maize
KW  - nonhuman
KW  - polymerase chain reaction
KW  - Pseudomonas fluorescens
KW  - quantitative assay
KW  - rhizosphere
KW  - taxonomic identification
KW  - Boraginaceae
KW  - genetics
KW  - growth, development and aging
KW  - metabolism
KW  - microbiology
KW  - plant root
KW  - plant seed
KW  - Pseudomonas fluorescens
KW  - Bacteria (microorganisms)
KW  - Buglossoides arvensis
KW  - Pseudomonas fluorescens
KW  - Boraginaceae
KW  - Fatty Acids, Omega-3
KW  - Genetic Variation
KW  - Plant Oils
KW  - Plant Roots
KW  - Pseudomonas fluorescens
KW  - Rhizosphere
KW  - Seeds
KW  - Soil Microbiology
PB  - Blackwell Publishing Ltd
N1  - Cited By :1
N1  - Export Date: 12 October 2020
M3  - Article
DB  - Scopus
N1  - CODEN: JAMIF
C2  - 30985950
LA  - English
N1  - Correspondence Address: Filion, M.; Department of Biology, Université de MonctonCanada; email: martin.filion@umoncton.ca
UR  - https://www.scopus.com/inward/record.uri?eid=2-s2.0-85066898079&doi=10.1111%2fjam.14283&partnerID=40&md5=95b330cb2399204f1697facf562f362a
ER  - 

TY  - JOUR
TI  - Dynamics of oxytetracycline and resistance genes in soil under long-term intensive compost fertilization in Northern China
T2  - Environmental Science and Pollution Research
J2  - Environ. Sci. Pollut. Res.
VL  - 26
IS  - 21
SP  - 21381
EP  - 21393
PY  - 2019
DO  - 10.1007/s11356-019-05173-3
SN  - 09441344 (ISSN) 
AU  - Wu, M.
AU  - Han, H.
AU  - Zheng, X.
AU  - Bai, M.
AU  - Xu, T.
AU  - Ding, G.-C.
AU  - Li, J.
AD  - College of Resources and Environmental Science, China Agricultural University, Beijing, 100193, China
AD  - Beijing Key Laboratory of Biodiversity and Organic Farming, China Agricultural University, Beijing, 100193, China
AD  - Organic Recycling Institute of China Agricultural University(Suzhou), Wuzhong, 215128, China
AB  - In the present study, we explored the dynamics of antibiotics (ciprofloxacin, norfloxacin, enrofloxacin, and oxytetracycline), tetracycline resistance genes (TRGs), and bacterial communities over 2013–2015 in soils fertilized conventionally or with two levels (82.5 and 165 t/ha) of compost for 12 years. In the soil receiving 165 t/ha of compost, only oxytetracycline was 46% higher than that in the conventionally fertilized soil. Transient enrichment of both tetM (20% to 9-fold) and tetK (25% to 67-fold) was observed in multiple instances immediately after the application of compost. The majority of genera which positively correlated with tetM or tetK were affiliated to Proteobacteria, Actinobacteria, Firmicutes, and Bacteroidetes. The structural equation model analysis indicated that fertilization regimes directly affected the bacterial composition and antibiotics and had an indirect effect on the abundance of tetK and tetM via these antibiotics. In summary, this study shed light into the complex interactions between fertilization, antibiotics, and antibiotic resistance pollution in greenhouse soil. © 2019, Springer-Verlag GmbH Germany, part of Springer Nature.
KW  - 16S rRNA gene
KW  - Compost
KW  - Organic fertilization regime
KW  - Oxytetracycline
KW  - Soil microbial community
KW  - Tetracycline resistance genes
KW  - Vegetable greenhouse
KW  - antibiotic resistance
KW  - bacterium
KW  - compost
KW  - fertilizer application
KW  - gene
KW  - long-term change
KW  - microbial community
KW  - organic compound
KW  - oxytetracycline
KW  - RNA
KW  - soil microorganism
KW  - vegetable
KW  - Actinobacteria
KW  - Bacteria (microorganisms)
KW  - Bacteroidetes
KW  - Firmicutes
KW  - Proteobacteria
KW  - antiinfective agent
KW  - oxytetracycline
KW  - tetracycline
KW  - Actinobacteria
KW  - bacterial gene
KW  - bacterium
KW  - chemistry
KW  - China
KW  - composting
KW  - genetics
KW  - microbiology
KW  - Proteobacteria
KW  - soil
KW  - tetracycline resistance
KW  - Actinobacteria
KW  - Anti-Bacterial Agents
KW  - Bacteria
KW  - China
KW  - Composting
KW  - Genes, Bacterial
KW  - Oxytetracycline
KW  - Proteobacteria
KW  - Soil
KW  - Soil Microbiology
KW  - Tetracycline
KW  - Tetracycline Resistance
PB  - Springer Verlag
N1  - Cited By :1
N1  - Export Date: 12 October 2020
M3  - Article
DB  - Scopus
N1  - CODEN: ESPLE
C2  - 31119549
LA  - English
N1  - Correspondence Address: Ding, G.-C.; Beijing Key Laboratory of Biodiversity and Organic Farming, China Agricultural UniversityChina; email: gc_ding@cau.edu.cn
UR  - https://www.scopus.com/inward/record.uri?eid=2-s2.0-85066915366&doi=10.1007%2fs11356-019-05173-3&partnerID=40&md5=b0a1bf36bdc6bbd10b5fb27681cc44d7
ER  - 

TY  - JOUR
TI  - Assessing nickel tolerance of bacteria isolated from serpentine soils
T2  - Brazilian Journal of Microbiology
J2  - Braz. J. Microbiol.
VL  - 50
IS  - 3
SP  - 705
EP  - 713
PY  - 2019
DO  - 10.1007/s42770-019-00111-4
SN  - 15178382 (ISSN) 
AU  - Costa, F.S.
AU  - Macedo, M.W.F.S.
AU  - Araújo, A.C.M.
AU  - Rodrigues, C.A.
AU  - Kuramae, E.E.
AU  - de Barros Alcanfor, S.K.
AU  - Pessoa-Filho, M.
AU  - Barreto, C.C.
AD  - Graduate Program in Genomic Sciences and Biotechnology, Universidade Católica de Brasília, SGAN 916, Avenida W5, Brasilia, 70790-160, Brazil
AD  - Institute of Microbiology, Friedrich-Schiller-Universität Jena, Neugasse 25, Jena, 07743, Germany
AD  - Department of Microbial Ecology, Nederlands Instituut vor Ecologie (NIOO-KNAW), Droevendaalsesteeg 10, Wageningen, 6708 PB, Netherlands
AD  - Department of Chemistry, Universidade Católica de Brasília, QS 07, Lote 01, EPCT, Brasilia, 71966-700, Brazil
AD  - Embrapa Cerrados, BR 020, Km 18, PO Box 08223, Brasilia, 73310-970, Brazil
AB  - Serpentine soils present unique characteristics such as a low Ca/Mg ratio, low concentration of nutrients, and a high concentration of heavy metals, especially nickel. Soil bacterial isolates from an ultramafic complex located in the tropical savanna known as the Brazilian Cerrado were studied. Nickel-tolerant bacteria were obtained, and their ability to remove nickel from a culture medium was assessed. Bacterial isolates presented higher tolerance to nickel salts than previously reported for bacteria obtained from serpentine environments in other regions of the world. In addition, the quantification of nickel in cell pellets indicated that at least four isolates may adsorb soluble forms of nickel. It is expected that information gathered in this study will support future efforts to exploit serpentine soil bacteria for biotechnological processes involving nickel decontamination from environmental samples. © 2019, Sociedade Brasileira de Microbiologia.
KW  - Heavy metal resistance
KW  - Nickel tolerance
KW  - Serpentine soils
KW  - nickel
KW  - Rauwolfia alkaloid
KW  - serpentine (alkaloid)
KW  - bacterium
KW  - Brazil
KW  - chemistry
KW  - classification
KW  - genetics
KW  - isolation and purification
KW  - metabolism
KW  - microbiology
KW  - phylogeny
KW  - soil
KW  - Bacteria
KW  - Brazil
KW  - Nickel
KW  - Phylogeny
KW  - Secologanin Tryptamine Alkaloids
KW  - Soil
KW  - Soil Microbiology
PB  - Springer
N1  - Cited By :2
N1  - Export Date: 12 October 2020
M3  - Article
DB  - Scopus
C2  - 31297747
LA  - English
N1  - Correspondence Address: Barreto, C.C.; Graduate Program in Genomic Sciences and Biotechnology, Universidade Católica de Brasília, SGAN 916, Avenida W5, Brazil; email: criscbarreto@gmail.com
UR  - https://www.scopus.com/inward/record.uri?eid=2-s2.0-85068903198&doi=10.1007%2fs42770-019-00111-4&partnerID=40&md5=c4ee2493ba5e05fd815eaf395bb5fbf3
ER  - 

TY  - JOUR
TI  - Microbial anaerobic digestion: process dynamics and implications from the renewable energy, environmental and agronomy perspectives
T2  - International Journal of Environmental Science and Technology
J2  - Int. J. Environ. Sci. Technol.
VL  - 16
IS  - 7
SP  - 3913
EP  - 3934
PY  - 2019
DO  - 10.1007/s13762-019-02380-w
SN  - 17351472 (ISSN) 
AU  - Manyi-Loh, C.E.
AU  - Mamphweli, S.N.
AU  - Meyer, E.L.
AU  - Okoh, A.I.
AD  - Fort Hare Institute of Technology, University of Fort Hare, Alice Campus, Alice, Eastern Cape Province  5700, South Africa
AD  - Applied and Environmental Microbiology Research Group (AEMREG), Department of Biochemistry and Microbiology, University of Fort Hare, Alice Campus, Alice, Eastern Cape Province  5700, South Africa
AD  - SAMRC Microbial Water Quality Monitoring Centre, University of Fort Hare, Alice Campus, Alice, Eastern Cape Province  5700, South Africa
AB  - Microorganisms have been allied with serious deleterious environmental, human and public health hazards. Microbial interactions are vital in the biotransformation of wastes to valuable end products via the waste-to-energy technology. Microbial anaerobic degradation has been considered as a powerful tool to address the shortcomings faced by conventional energy sources (e.g. the conventional energy sources are non-renewable, can deplete over time and are very costly). It is the anaerobic breakdown of organic wastes within the precincts of an airtight biodigester, by the concerted activities of four metabolically linked microorganisms participating at specific phases of the process to ultimately yield methane and carbon dioxide. Microorganisms are present in these wastes from animal origin, feeds or during collection of the wastes for disposal. The threefold benefit of the process includes: firstly, sanitization of the organic wastes whereby the pathogens of environmental and public health significance can be reduced to threshold levels recommended for safe handling by humans. Also, it addresses the pollution problem caused by greenhouse gas emission. Secondly, the recovered digestate contains macro- and micronutrients that are valuable for plant growth. Soil amendment with digestate influences the microbial activity, the microbial biomass structure and the size which in turn improve on soil fertility and quality thus, improve on food security. Clearly, this minimizes the use of synthetic chemical fertilizers with adverse effects. Thirdly, anaerobic digestion of biomass generates biogas, a renewable energy from waste degradation which can be used for cooking, heating and or harnessed to produce electricity. © 2019, Islamic Azad University (IAU).
KW  - Agronomy
KW  - Biogas technology
KW  - Biomass
KW  - Environment
KW  - Renewable energy
KW  - Agronomy
KW  - Biogas
KW  - Biomass
KW  - Carbon dioxide
KW  - Fertilizers
KW  - Food supply
KW  - Greenhouse gases
KW  - Health hazards
KW  - Microorganisms
KW  - Public health
KW  - Safe handling
KW  - Soils
KW  - Waste disposal
KW  - Wastes
KW  - Anaerobic degradation
KW  - Biogas technologies
KW  - Conventional energy sources
KW  - Environment
KW  - Macro-and micronutrients
KW  - Microbial interactions
KW  - Renewable energies
KW  - Waste to energy technologies
KW  - Anaerobic digestion
KW  - agronomy
KW  - alternative energy
KW  - anaerobic digestion
KW  - biogas
KW  - biomass
KW  - greenhouse gas
KW  - growth
KW  - heating
KW  - microbial activity
KW  - public health
KW  - soil amendment
KW  - soil fertility
KW  - waste disposal
KW  - Animalia
PB  - Center for Environmental and Energy Research and Studies
N1  - Cited By :3
N1  - Export Date: 12 October 2020
M3  - Review
DB  - Scopus
LA  - English
N1  - Correspondence Address: Manyi-Loh, C.E.; Fort Hare Institute of Technology, University of Fort Hare, Alice Campus, South Africa; email: cmanyi-loh@ufh.ac.za
UR  - https://www.scopus.com/inward/record.uri?eid=2-s2.0-85064670508&doi=10.1007%2fs13762-019-02380-w&partnerID=40&md5=1a863eb5f1e4a6ddfd9a584c2f104afb
ER  - 

TY  - JOUR
TI  - Assessment and comparison of phytoremediation potential of selected plant species against endosulfan
T2  - International Journal of Environmental Science and Technology
J2  - Int. J. Environ. Sci. Technol.
VL  - 16
IS  - 7
SP  - 3231
EP  - 3248
PY  - 2019
DO  - 10.1007/s13762-018-1880-y
SN  - 17351472 (ISSN) 
AU  - Singh, V.
AU  - Lehri, A.
AU  - Singh, N.
AD  - Central Instrumentation Facility, National Botanical Research Institute (Council of Scientific and Industrial Research), Rana Pratap Marg, Lucknow, U.P.  226001, India
AD  - Plant Ecology and Environmental Science Division, National Botanical Research Institute (Council of Scientific and Industrial Research), Rana Pratap Marg, Lucknow, U.P.  226001, India
AB  - The present study is focused on assessment of phytoremediation potential of selected plant species by removal of endosulfan from contaminated soil via plant uptake. Eight plant species were selected for pot experiment under controlled condition. From the field monitoring study, Vetiveria zizanioides was found to be accumulate more endosulfan as compared to others. In this experiment, the phytoremediation potential of V. zizanioides is further tested. Apart from V. zizanioides, eight locally available plant species, namely Phragmitis karka, Jatropha curcas, Brassica juncea, Vigna radiata, Solanum lycopersicum, Solanum melongena, Spinacia oleracea and Withania somnifera, were also tested against different concentrations of endosulfan (0–1500 μg g−1) the interval of at 500 μg g−1. Morphological parameters in terms of fresh weight, biomass, shoot length and root length were deliberate just after harvesting. The chlorophyll, carotenoids and lipid peroxidation were estimated in plant samples. Microbial biomass carbon (MBC), dehydrogenase activity (DHA), pH, electrical conductivity and endosulfan concentration were analyzed in soil before and after cropping. The result shows that there was a noteworthy difference at 95% confidence level in growth of experimental plants when compared with control. Enhanced MBC and DHA showed active degradation of endosulfan by microbes that proliferate due to secretion of root exudates of test plants. Among all the test plants, V. zizanioides accumulated the highest and B. juncea accumulated the lowest concentration of endosulfan in their tissues. No significant reduction in lipid peroxidation and chlorophyll content in V. zizanioides supports its suitability for phytoremediation. © 2018, Islamic Azad University (IAU).
KW  - Accumulation
KW  - Biomass
KW  - Endosulfan
KW  - Phytoremediation
KW  - Vetiveria zizanioides
KW  - Biomass
KW  - Bioremediation
KW  - Chlorophyll
KW  - Insecticides
KW  - Lipids
KW  - Oxidation
KW  - Pilot plants
KW  - Plants (botany)
KW  - Soil pollution
KW  - Accumulation
KW  - Electrical conductivity
KW  - Endosulfans
KW  - Microbial biomass carbon
KW  - Morphological parameters
KW  - Phytoremediation
KW  - Phytoremediation potentials
KW  - Vetiveria zizanioides
KW  - Soil pollution control
KW  - assessment method
KW  - bioaccumulation
KW  - biomass
KW  - concentration (composition)
KW  - contaminated land
KW  - cropping practice
KW  - electrical conductivity
KW  - endosulfan
KW  - grass
KW  - growth
KW  - morphology
KW  - phytoremediation
KW  - soil pollution
KW  - Brassica juncea
KW  - Jatropha curcas
KW  - Lycopersicon esculentum
KW  - Solanum melongena
KW  - Spinacia oleracea
KW  - Vetiveria zizanioides
KW  - Vigna radiata
KW  - Withania somnifera
PB  - Center for Environmental and Energy Research and Studies
N1  - Cited By :1
N1  - Export Date: 12 October 2020
M3  - Article
DB  - Scopus
LA  - English
N1  - Correspondence Address: Singh, V.; Central Instrumentation Facility, National Botanical Research Institute (Council of Scientific and Industrial Research), Rana Pratap Marg, India; email: singh_vini02@yahoo.co.in
UR  - https://www.scopus.com/inward/record.uri?eid=2-s2.0-85049179872&doi=10.1007%2fs13762-018-1880-y&partnerID=40&md5=ce1738b5095238b368b18fc957762370
ER  - 

TY  - JOUR
TI  - Contrasting effects of inhibitors and biostimulants on agronomic performance and reactive nitrogen losses during irrigated potato production
T2  - Field Crops Research
J2  - Field Crops Res.
VL  - 240
SP  - 143
EP  - 153
PY  - 2019
DO  - 10.1016/j.fcr.2019.05.001
SN  - 03784290 (ISSN) 
AU  - Souza, E.F.C.
AU  - Rosen, C.J.
AU  - Venterea, R.T.
AD  - Dept. Soil, Water, and Climate, University of Minnesota, St. Paul, MN  55108, United States
AD  - USDA-ARS, Soil and Water Management Research Unit, St. Paul, MN  55108, United States
AB  - Urea is the dominant form of nitrogen (N) fertilizer used globally. Various additives have been designed for co-application with urea to improve performance of N-intensive crops including potato (Solanum tuberosum L.). Few if any studies have compared ‘inhibitor’ additives with ‘biostimulants’ designed to enhance plant growth or microbial activity. Over two potato growing seasons (2015–2016) in an irrigated loamy sand in Minnesota, we quantified agronomic performance and N losses as both nitrate (NO3 −) and nitrous oxide (N2O) in treatments receiving urea, with and without additives including: nitrification inhibitors dicyandiamide (DCD) or 3,4-dimethylpyrazole phosphate (DMPP), alone or combined with the urease inhibitor N-(n-butyl) thiophosphoric triamide (NBPT), or a biostimulant containing N-fixing microbes (NFM) by itself or combined with an amino acid blend (AAB). The biostimulants produced modest (˜10%) improvements in tuber yield, under limited conditions, compared to urea alone. However, NFM increased N2O emissions by 32–56%, in contrast to the inhibitors, which decreased N2O emissions by 42–75%. Compared to urea alone, the inhibitors tended to increase soil ammonium and decrease soil NO3 − concentrations; however, no differences in soil inorganic N in the upper 0.3 m of the profile were observed with the biostimulants. During the growing season with greater rates of soil water flux (2015), none of the inhibitors decreased NO3 − leaching, while NFM increased NO3 − leaching by 23%. When AAB was combined with NFM, reactive N losses did not differ from the urea-only treatment. Biostimulants can have unintended impacts on reactive N losses and should be used with caution pending additional study to better understand their effects on biological processes, and to quantify their performance in other agro-ecosystems. © 2019 Elsevier B.V.
KW  - Chitin
KW  - Nitrate leaching
KW  - Nitrification and urease inhibitors
KW  - Nitrogen-fixing bacteria
KW  - Nitrous oxide
KW  - agronomy
KW  - bacterium
KW  - crop production
KW  - inhibitor
KW  - microbial activity
KW  - nitrate
KW  - nitrification
KW  - nitrous oxide
KW  - potato
KW  - Solanum tuberosum
PB  - Elsevier B.V.
N1  - Cited By :1
N1  - Export Date: 12 October 2020
M3  - Article
DB  - Scopus
N1  - CODEN: FCRED
LA  - English
N1  - Correspondence Address: Souza, E.F.C.; Dept. Soil, Water, and Climate, University of MinnesotaUnited States; email: esouza@umn.edu
UR  - https://www.scopus.com/inward/record.uri?eid=2-s2.0-85065828767&doi=10.1016%2fj.fcr.2019.05.001&partnerID=40&md5=9f8c3eab67e4d61ad8878c8dae9826d2
ER  - 

TY  - JOUR
TI  - Development of plant-microbe phytoremediation system for petroleum hydrocarbon degradation: An insight from alkb gene expression and phytotoxicity analysis
T2  - Science of the Total Environment
J2  - Sci. Total Environ.
VL  - 671
SP  - 696
EP  - 704
PY  - 2019
DO  - 10.1016/j.scitotenv.2019.03.331
SN  - 00489697 (ISSN) 
AU  - Iqbal, A.
AU  - Mukherjee, M.
AU  - Rashid, J.
AU  - Khan, S.A.
AU  - Ali, M.A.
AU  - Arshad, M.
AD  - Institute of Environmental Sciences and Engineering, School of Civil and Environmental Engineering, National University of Sciences and Technology, Sector H-12, Islamabad, 44000, Pakistan
AD  - Soil and Crop Sciences, Texas A&M University, College Station, TX  77843, United States
AD  - Department of Environmental Science, Faculty of Biological Sciences, Quaid-i-Azam University, Islamabad, 45320, Pakistan
AD  - Department of Econometrics, Pakistan Institute of Development Economics (PIDE), Quaid-i-Azam University Campus, P.O. Box. 1091, Islamabad, 44000, Pakistan
AD  - Department of Soil Sciences, Faculty of Agriculture Sciences and Technology, Bahauddin Zakariya University Multan, Pakistan
AB  - Aim of present work was to assess in-planta association potential of isolated endophytic bacterial strain Pseudomonas sp. (J10) (KY608252) with two cultivars of Lolium perenne L. (small &amp; jumbo) and Arabidopsis thaliana L. for total petroleum hydrocarbon (TPH) degradation, alkane monooxygenase (alkb) gene expression and phytotoxicity analysis. A plant-microbe phytoremediation system was established to investigate the bacteria's ability to colonize the plant body and quantification of alkb gene to help withstand TPH stress in soil as well as in hydroponics. A real-time PCR method was developed to analyze bacterial colonization and survival within the plant body. Analysis revealed that J10 efficiently colonized all the tested plant species and expressed alkb gene under hydrocarbon stress ranging between 3.7 × 10 2 –3.9 × 10 6 in A. thaliana and L. perenne (small), respectively. The colonization was more pronounced in soil as compared to hydroponic system. J10 inoculation reduced phytotoxicity and suggested that inoculation had a positive effect on plant growth under stress conditions as compared to control. L. perenne (small) showed significant TPH removal efficiency (45.6%) followed by L. perenne jumbo (24.5%) and A. thaliana (6.2%). In hydroponics, L. perenne (small) degraded about 28.2% TPH followed by L. perenne (jumbo) as 24.4%. Potential of the indigenously isolated plant endophytes may be exploited further for phytoremediation efficiency and industrial applications. © 2019 Elsevier B.V.
KW  - Arabidopsis thaliana
KW  - Endophyte
KW  - Lolium perenne
KW  - Plant growth promotion
KW  - Pseudomonas sp.
KW  - Bacteria
KW  - Bioremediation
KW  - Efficiency
KW  - Gasoline
KW  - Hydrocarbons
KW  - Petroleum analysis
KW  - Plant life extension
KW  - Plants (botany)
KW  - Polymerase chain reaction
KW  - Soil pollution control
KW  - Arabidopsis thaliana
KW  - Endophyte
KW  - Lolium perenne
KW  - Plant growth promotion
KW  - Pseudomonas sp
KW  - Gene expression
KW  - alkB protein
KW  - petroleum derivative
KW  - hydrocarbon
KW  - mixed function oxidase
KW  - petroleum
KW  - angiosperm
KW  - bacterium
KW  - degradation
KW  - endophyte
KW  - gene expression
KW  - grass
KW  - petroleum hydrocarbon
KW  - phytoremediation
KW  - phytotoxicity
KW  - acclimatization
KW  - alkb gene
KW  - Arabidopsis thaliana
KW  - Article
KW  - bacterial colonization
KW  - biomass
KW  - controlled study
KW  - degradation
KW  - endophyte
KW  - gene expression
KW  - germination
KW  - hydroponics
KW  - nonhuman
KW  - perennial ryegrass
KW  - phytoremediation
KW  - phytotoxicity
KW  - plant growth
KW  - plant microbe phytoremediation
KW  - plant root
KW  - plant stress
KW  - priority journal
KW  - Pseudomonas
KW  - real time polymerase chain reaction
KW  - shoot
KW  - survival
KW  - bioremediation
KW  - genetics
KW  - Lolium
KW  - metabolism
KW  - microbiology
KW  - physiology
KW  - plant development
KW  - soil pollutant
KW  - Arabidopsis thaliana
KW  - Bacteria (microorganisms)
KW  - Lolium perenne
KW  - Pseudomonas sp.
KW  - Biodegradation, Environmental
KW  - Hydrocarbons
KW  - Lolium
KW  - Mixed Function Oxygenases
KW  - Petroleum
KW  - Plant Development
KW  - Pseudomonas
KW  - Soil Pollutants
PB  - Elsevier B.V.
N1  - Cited By :7
N1  - Export Date: 12 October 2020
M3  - Article
DB  - Scopus
N1  - CODEN: STEVA
C2  - 30939322
LA  - English
N1  - Correspondence Address: Arshad, M.; Institute of Environmental Sciences and Engineering, School of Civil and Environmental Engineering, National University of Sciences and Technology, Sector H-12, Pakistan; email: marshad@iese.nust.edu.pk
UR  - https://www.scopus.com/inward/record.uri?eid=2-s2.0-85063496956&doi=10.1016%2fj.scitotenv.2019.03.331&partnerID=40&md5=4d4d4529d3cbb2710683bbffad2e8a34
ER  - 

TY  - JOUR
TI  - Bioremediation of Hg-contaminated soil by combining a novel Hg-volatilizing Lecythophora sp. fungus, DC-F1, with biochar: Performance and the response of soil fungal community
T2  - Science of the Total Environment
J2  - Sci. Total Environ.
VL  - 671
SP  - 676
EP  - 684
PY  - 2019
DO  - 10.1016/j.scitotenv.2019.03.409
SN  - 00489697 (ISSN) 
AU  - Chang, J.
AU  - Duan, Y.
AU  - Dong, J.
AU  - Shen, S.
AU  - Si, G.
AU  - He, F.
AU  - Yang, Q.
AU  - Chen, J.
AD  - School of Ecology and Environmental Science, Yunnan University, Kunming, 650091, China
AD  - Yunnan Institute of Environmental Science (Kunming China International Research Center for Plateau Lakes), Kunming, 650034, China
AD  - Institute of International Rivers and Eco-security, Yunnan University, Kunming, Yunnan  650091, China
AB  - Reducing Hg contamination in soil using eco-friendly approaches has attracted increasing attention in recent years. In this study, a novel multi-metal-resistant Hg-volatilizing fungus belonging to Lecythophora sp., DC-F1, was isolated from multi-metal-polluted mining-area soil, and its performance in reducing Hg bioavailability in soil when used in combination with biochar was investigated. The isolate displayed a minimum inhibitory concentration of 84.5 mg·L −1 for Hg(II) and volatilized &gt;86% of Hg(II) from LB liquid medium with an initial concentration of 7.0 mg·L −1 within 16 h. Hg(II) contents in soils and grown lettuce shoots decreased by 13.3–26.1% and 49.5–67.7%, respectively, with DC-F1 and/or biochar addition compared with a control over 56 days of incubation. Moreover, treatment with both bioagents achieved the lowest Hg content in lettuce shoots. Hg presence and DC-F1 addition significantly decreased the number of fungal ITS gene copies in soils. High-throughput sequencing showed that the soil fungal community compositions were more largely influenced by DC-F1 addition than by biochar addition, with the proportion of Mortierella increasing and those of Penicillium and Thielavia decreasing with DC-F1 addition. Developing the coupling of Lecythophora sp. DC-F1 with biochar into a feasible approach for the recovery of Hg-contaminated soils is promising. © 2019
KW  - Biochar
KW  - Fungal community
KW  - Hg(II) bioavailability
KW  - Hg(II) reduction
KW  - Hg-resistant fungi
KW  - Lecythophora sp.
KW  - Biochemistry
KW  - Bioremediation
KW  - Fungi
KW  - Soil pollution
KW  - Soils
KW  - Bio chars
KW  - Contaminated soils
KW  - Fungal community
KW  - High-throughput sequencing
KW  - Initial concentration
KW  - Lecythophora sp
KW  - Minimum inhibitory concentration
KW  - Soil fungal communities
KW  - Mercury compounds
KW  - charcoal
KW  - mercury
KW  - biochar
KW  - charcoal
KW  - mercury
KW  - bioavailability
KW  - biochar
KW  - bioremediation
KW  - fungus
KW  - mercury (element)
KW  - soil biota
KW  - soil pollution
KW  - Article
KW  - bioaccumulation
KW  - bioavailability
KW  - bioremediation
KW  - Coniochaeta
KW  - controlled study
KW  - fungal community
KW  - fungus isolation
KW  - incubation time
KW  - Lecythophora DC F1
KW  - lettuce
KW  - minimum inhibitory concentration
KW  - mining
KW  - Mortierella
KW  - nonhuman
KW  - Penicillium
KW  - plant growth
KW  - priority journal
KW  - shoot
KW  - soil microflora
KW  - soil pollution
KW  - Thielavia
KW  - volatilization
KW  - fungus
KW  - metabolism
KW  - microbiology
KW  - mycobiome
KW  - soil pollutant
KW  - volatilization
KW  - Fungi
KW  - Lactuca
KW  - Lecythophora
KW  - Mortierella
KW  - Penicillium
KW  - Thielavia
KW  - Biodegradation, Environmental
KW  - Charcoal
KW  - Fungi
KW  - Mercury
KW  - Mycobiome
KW  - Soil Microbiology
KW  - Soil Pollutants
KW  - Volatilization
PB  - Elsevier B.V.
N1  - Cited By :9
N1  - Export Date: 12 October 2020
M3  - Article
DB  - Scopus
N1  - CODEN: STEVA
C2  - 30939320
LA  - English
N1  - Correspondence Address: Chen, J.; School of Ecology and Environmental Science, Yunnan UniversityChina; email: chengjinquan@ynu.edu.cn
UR  - https://www.scopus.com/inward/record.uri?eid=2-s2.0-85063603226&doi=10.1016%2fj.scitotenv.2019.03.409&partnerID=40&md5=2e99d79068d53c947a916e693e92c416
ER  - 

TY  - JOUR
TI  - Monitoring of soil microbial inoculants and their impact on maize (Zea mays L.) rhizosphere using T-RFLP molecular fingerprint method
T2  - Applied Soil Ecology
J2  - Appl. Soil Ecol.
VL  - 138
SP  - 233
EP  - 244
PY  - 2019
DO  - 10.1016/j.apsoil.2019.03.010
SN  - 09291393 (ISSN) 
AU  - Kari, A.
AU  - Nagymáté, Z.
AU  - Romsics, C.
AU  - Vajna, B.
AU  - Kutasi, J.
AU  - Puspán, I.
AU  - Kárpáti, É.
AU  - Kovács, R.
AU  - Márialigeti, K.
AD  - Eötvös Loránd University, Department of Microbiology, Pázmány P. sétány 1/C, Budapest, H-1117, Hungary
AD  - BioFil Ltd., Váci út 87, Budapest, H-1139, Hungary
AD  - Saniplant Ltd., Raktár u. 19, Budapest, H-1035, Hungary
AB  - Plant Growth Promoting Rhizobacteria (PGPR) are commonly applied in agricultural systems as biofertilizers due to their beneficial effects on plant productivity and crop yield. Considering the growing nutritional needs of the human population, PGPR inoculants adapted to deteriorated soil conditions offer a sustainable way for crop production. The objective of this study was to detect the presence and estimate the relative abundance of the PGPR members of ‘stress-tolerant’ bacterial inocula, and to investigate their effect on the indigenous bacterial community structure of the maize rhizosphere. The acid stress tolerant bacterial inocula were compared to inocula used in mildly alkaline soil, during the 112-day growth period of maize. The Terminal Restriction Fragment Length Polymorphism (T-RFLP) molecular fingerprint method offered a possibility for monitoring the applied bacteria. Two different restriction endonucleases were selected in silico and tested in vitro for specific detection of the inoculated PGPR. The developed T-RFLP model system indicated a clear positive effect of inoculants on the relative abundance of Azospirillum species in mildly alkaline (pH 7.3) and acid (pH 5.35) plot between days 14 and 21, and also on that of Agreia pratensis in acid plot in the period between days 35 and 56. In case of Azospirillum and acid soil the positive effect proved to be statistically significant (2–5 times higher relative abundances compared to the control). Similarly, the abundances of the monitored PGPR species and the maize yield were more positively influenced in acid soil than in mildly alkaline soil treated by the inocula developed. In the case of acid soil treatments resulted in significant growth of cob number (1.29–1.44 times of the control). The bacterial community structure of the rhizosphere significantly differed depending on soil type and maize growth stage. © 2019 Elsevier B.V.
KW  - Bacterial community
KW  - Impact
KW  - PGPR inoculants
KW  - Rhizosphere
KW  - T-RFLP model system
PB  - Elsevier B.V.
N1  - Cited By :3
N1  - Export Date: 12 October 2020
M3  - Article
DB  - Scopus
N1  - CODEN: ASECF
LA  - English
N1  - Correspondence Address: Kari, A.; Eötvös Loránd University, Department of Microbiology, Pázmány P. sétány 1/C, Hungary; email: andraskari@yahoo.com
UR  - https://www.scopus.com/inward/record.uri?eid=2-s2.0-85062989751&doi=10.1016%2fj.apsoil.2019.03.010&partnerID=40&md5=2f426971a192320c122e8cb9ee8df4b9
ER  - 

TY  - JOUR
TI  - Co-occurrence analysis reveal that biotic and abiotic factors influence soil fungistasis against Fusarium graminearum
T2  - FEMS Microbiology Ecology
J2  - FEMS Microbiol. Ecol.
VL  - 95
IS  - 5
PY  - 2019
DO  - 10.1093/femsec/fiz056
SN  - 01686496 (ISSN) 
AU  - Legrand, F.
AU  - Chen, W.
AU  - Cobo-Díaz, J.F.
AU  - Picot, A.
AU  - Le Floch, G.
AD  - Université de Brest, EA 3882, Laboratoire Universitaire de Biodiversité et Écologie Microbienne, IBSAM, ESIAB, Technopôle Brest-Iroise, Plouzané, 29280, France
AD  - Lallemand SAS, 4 route de Beaupuy, Castelmaurou, 31180, France
AD  - Ottawa Research and Development Centre, Science and Technology Branch, Agriculture and Agri-Food Canada, 960 Carling Ave., Ottawa, ON  K1A 0C6, Canada
AB  - The current study determined the levels of soil fungistasis against a soil-borne pathogen inoculum, Fusarium graminearum (Fg, a major causal agent of Fusarium Head Blight (FHB)), in 31 wheat fields by quantifying Fg growth after a 15-day incubation period using qPCR in autoclaved versus non-autoclaved soils. The results were used to define the six most Fg-resistant and the six most Fg-conducive soils. By using a metabarcoding approach, the diversity of the bacterial communities was significantly higher in Fg-resistant soils than in Fg-conducive soils. Microbial taxa potentially contributing to Fg-fungistasis of soil were selected if they were significantly more prevalent and/or abundant in Fg-resistant soils than in Fg-conducive soils. Some of these candidate indicators, e.g. Pseudomonas spp. and Bacillus spp., have been reported previously as effective biocontrol agents against plant pathogens. Correlation-based network analysis further showed that the members of the bacterial communities in Fg-resistant soils were more connected than in Fg-conducive soils. Moreover, network modules was found significantly correlated with certain edaphic abiotics factors (such as the soil manganese and nitrogen content) and Fg-fungistasis. Such observations may suggest and emphasize, although conceptual, the importance of synergistic rather than individual effects of network members, and the nutrient use efficiency in contributing to Fg-resistance of soils in wheat fields in France. © FEMS 2019. All rights reserved.
KW  - Fusarium graminearum
KW  - Fusarium Head Blight (FHB)
KW  - Molecular ecological network analysis
KW  - Soil fungistasis
KW  - Soil microbiome
KW  - Soil suppressiveness
KW  - biocontrol agent
KW  - disease control
KW  - environmental factor
KW  - fungal disease
KW  - fungus
KW  - growth
KW  - microbial community
KW  - molecular analysis
KW  - nutrient use efficiency
KW  - pathogen
KW  - soil microorganism
KW  - species occurrence
KW  - wheat
KW  - France
KW  - Bacillus (bacterium)
KW  - Bacteria (microorganisms)
KW  - Fusarium
KW  - Gibberella zeae
KW  - Pseudomonas
KW  - Triticum aestivum
KW  - fungicide
KW  - antibiosis
KW  - Bacillus
KW  - chemistry
KW  - drug effect
KW  - France
KW  - Fusarium
KW  - genetics
KW  - growth, development and aging
KW  - microbiology
KW  - physiology
KW  - plant disease
KW  - prevention and control
KW  - Pseudomonas
KW  - soil
KW  - wheat
KW  - Antibiosis
KW  - Bacillus
KW  - France
KW  - Fungicides, Industrial
KW  - Fusarium
KW  - Plant Diseases
KW  - Pseudomonas
KW  - Soil
KW  - Soil Microbiology
KW  - Triticum
PB  - Oxford University Press
N1  - Export Date: 12 October 2020
M3  - Article
DB  - Scopus
C7  - fiz056
N1  - CODEN: FMECE
C2  - 30998232
LA  - English
N1  - Correspondence Address: Le Floch, G.; Université de Brest, EA 3882, Laboratoire Universitaire de Biodiversité et Écologie Microbienne, IBSAM, ESIAB, Technopôle Brest-IroiseFrance; email: gaetan.lefloch@univ-brest.fr
UR  - https://www.scopus.com/inward/record.uri?eid=2-s2.0-85065599238&doi=10.1093%2ffemsec%2ffiz056&partnerID=40&md5=983316ad04105caa5dfdbed0e8802dce
ER  - 

TY  - JOUR
TI  - Molecular characterization of monocrotophos and chlorpyrifos tolerant bacterial strain for enhancing seed germination of vegetable crops
T2  - Chemosphere
J2  - Chemosphere
VL  - 223
SP  - 636
EP  - 650
PY  - 2019
DO  - 10.1016/j.chemosphere.2019.02.053
SN  - 00456535 (ISSN) 
AU  - Jaiswal, D.K.
AU  - Verma, J.P.
AU  - Krishna, R.
AU  - Gaurav, A.K.
AU  - Yadav, J.
AD  - Institute of Environment and Sustainable Development, Banaras Hindu University, Varanasi, Uttar Pradesh  221005, India
AD  - Department of Soil Science and Agricultural Chemistry, Institute of Agricultural Sciences, Banaras Hindu University, Varanasi, UP  221005, India
AD  - Hawkesbury Institute for the Environment, Western Sydney University, Hawkesbury Campus, Pobox 1797, Penrith NSW, Sydney, 2750, Australia
AB  - The main aim of this study is to investigate the toxicity of organophosphate (OPs) insecticides monocrotophos (MCP) and chlorpyrifos (CLS) on plant growth promoting (PGP) properties and seed germination of brinjal, tomato and okra vegetables inoculated by Microbacterium hydrocarbonoxydans (BHUJP-P1), Stenotrophomonas rhizophila (BHUJP-P2), Bacillus licheniformis (BHUJP-P3) and Bacillus cereus (BHUJP-P4). Maximum increase in microbial growth (52.6% & 47.9%) with enhanced EPS production (447.67 mg/ml & 75.00 mg/ml) was showed by BHUJP-P4 and BHUJP-P3 at 10× dose of MCP and CLS over control, BHUJP-2 and BHUJP-P1 respectively. Simultaneously, both strains recorded minimum reduction in PGP activities and seed germination at 3× dose of both insecticides as compared to BHUJP-2 and BHUJP-P1, respectively. Strains BHUJP-P3 and BHUJP-P4 showed 83 and 81% of monocrotophos degradation at 50 mg/kg concentration; 81 and 80% at 150 mg/kg concentration within 5days respectively. Concurrently, these strains BHUJP-P3 and BHUJP-P4 were recorded 53 and 90% of chlorpyrifos degradation at 50 mg/kg concentration; 49% and 87% at 100 mg/kg concentration within 72 h, respectively. The OPs insecticide degrading gene opdA and opd was found in strain BHUJP-P3 and BHUJP-P4, respectively. The multifarious biological activities of strain BHUJP-P3 and BHUJP-P4 showed maximum tolerance against insecticide, and minimum reduction in P-solubilisation, IAA, siderophore and HCN production for plant growth promotion and biological control under insecticide stress. Thus, these novel isolates may be used as biodegradation of organophosphate insecticide and plant growth promoting bacterial (PGPB) inoculum for enhancing seed germination of vegetables under stress insecticide. These novel strains will be environment friendly, socially acceptable and economically viable. © 2019 Elsevier Ltd
KW  - Biodegradation
KW  - Chlorpyrifos
KW  - Monocrotophos
KW  - Opd gene
KW  - PGPR
KW  - Seed germination
KW  - Bacillus cereus
KW  - Bacteriology
KW  - Biodegradation
KW  - Cultivation
KW  - Genes
KW  - Insecticides
KW  - Vegetables
KW  - Chlorpyrifos
KW  - Chlorpyrifos degradation
KW  - Microbacterium hydrocarbonoxydans
KW  - Molecular characterization
KW  - Monocrotophos
KW  - Organophosphate insecticides
KW  - PGPR
KW  - Seed germination
KW  - Seed
KW  - chlorpyrifos
KW  - DNA 16S
KW  - monocrotophos
KW  - chlorpyrifos
KW  - monocrotophos
KW  - bacterium
KW  - biodegradation
KW  - chlorpyrifos
KW  - concentration (composition)
KW  - gene expression
KW  - germination
KW  - growth
KW  - growth regulator
KW  - molecular analysis
KW  - monocrotophos
KW  - pollution tolerance
KW  - vegetable
KW  - Article
KW  - aubergine
KW  - Bacillus cereus
KW  - Bacillus licheniformis
KW  - bacterial growth
KW  - bacterial strain
KW  - bacterial structures
KW  - biodegradation
KW  - biological pest control
KW  - chemical analysis
KW  - controlled study
KW  - crop
KW  - germination
KW  - high performance liquid chromatography
KW  - in vitro study
KW  - Microbacterium
KW  - Microbacterium hydrocarbonoxydans
KW  - morphological trait
KW  - nonhuman
KW  - okra
KW  - plant growth
KW  - Stenotrophomonas
KW  - Stenotrophomonas rhizophila
KW  - tomato
KW  - bioremediation
KW  - chemistry
KW  - genetics
KW  - germination
KW  - growth, development and aging
KW  - microbiology
KW  - vegetable
KW  - Abelmoschus
KW  - Bacillus cereus
KW  - Bacillus licheniformis
KW  - Bacteria (microorganisms)
KW  - Lycopersicon esculentum
KW  - Microbacterium hydrocarbonoxydans
KW  - Solanum melongena
KW  - Stenotrophomonas rhizophila
KW  - Biodegradation, Environmental
KW  - Chlorpyrifos
KW  - Germination
KW  - Monocrotophos
KW  - Soil Microbiology
KW  - Vegetables
PB  - Elsevier Ltd
N1  - Cited By :4
N1  - Export Date: 12 October 2020
M3  - Article
DB  - Scopus
N1  - CODEN: CMSHA
C2  - 30798059
LA  - English
N1  - Correspondence Address: Verma, J.P.; Institute of Environment and Sustainable Development, Banaras Hindu UniversityIndia; email: verma_bhu@yahoo.co.in
UR  - https://www.scopus.com/inward/record.uri?eid=2-s2.0-85062244869&doi=10.1016%2fj.chemosphere.2019.02.053&partnerID=40&md5=43b1629ca9e9948e0e54e7814acea0b6
ER  - 

TY  - JOUR
TI  - Multi-resistant plant growth-promoting actinobacteria and plant root exudates influence Cr(VI) and lindane dissipation
T2  - Chemosphere
J2  - Chemosphere
VL  - 222
SP  - 679
EP  - 687
PY  - 2019
DO  - 10.1016/j.chemosphere.2019.01.197
SN  - 00456535 (ISSN) 
AU  - Simón Solá, M.Z.
AU  - Lovaisa, N.
AU  - Dávila Costa, J.S.
AU  - Benimeli, C.S.
AU  - Polti, M.A.
AU  - Alvarez, A.
AD  - Planta Piloto de Procesos Industriales Microbiológicos (PROIMI-CONICET), Avenida Belgrano y Pasaje CaserosTucumán  4000, Argentina
AD  - Facultad de Agronomía y Zootecnia, Universidad Nacional de Tucuman, Avenida Kirchner 1900Tucumán  4000, Argentina
AD  - Facultad de Ciencias Exactas y Naturales, Universidad Nacional de Catamarca, Avenida Belgrano 300Catamarca  4700, Argentina
AD  - Facultad de Ciencias Naturales e Instituto Miguel Lillo, Universidad Nacional de Tucumán, Miguel Lillo 205Tucumán  4000, Argentina
AB  - The aims of this study were (1) to isolate new multi-resistant actinobacteria from soil, rhizosphere and plant samples collected from an ancient illegal pesticide storage and (2) to elucidate the effects of these microorganisms developed with maize root exudates on lindane and Cr(VI) removal. Fifty-seven phenotypically different actinobacteria were isolated and four of them, belonging to the genus Streptomyces exhibit tolerance to a mixture of lindane and Cr(VI). Two rhizospheric strains named as Streptomyces sp. Z38 and Streptomyces sp. Z2 were selected to be grown with root exudates because they showed the highest Cr(VI) and lindane removal in co-contaminated medium. When root exudates were the only carbon source, metal dissipation increased significantly either as single or mixed contaminant, compared to metal dissipation with glucose. No significant differences were found on lindane removal with root exudates or glucose, so a higher lindane concentration was evaluated. Despite of this, lindane removal remained stable while metal dissipation was notoriously lower when lindane concentration was enhanced. In addition to a good performance growing with mixed contaminants, Streptomyces strains showed plant growth promoting traits that could improve plant establishment. The results presented in this study show the importance of the screening programs addressed to find new actinobacteria able to grow in co-contaminated systems. It was also evidenced that root exudates of maize improve the growth of Streptomyces strains when they were used as carbon source, being the dissipation of Cr(VI) considerably improved in presence of lower lindane concentration. © 2019
KW  - Actinobacteria
KW  - Mixed contamination
KW  - Phytoremediation
KW  - Root exudates
KW  - Bacteria
KW  - Bioremediation
KW  - Carbon
KW  - Contamination
KW  - Cyclohexane
KW  - Glucose
KW  - Insecticides
KW  - Soils
KW  - Actinobacteria
KW  - Carbon source
KW  - Phytoremediation
KW  - Plant growth promoting
KW  - Plant samples
KW  - Root exudates
KW  - Screening programs
KW  - Streptomyces sp
KW  - Chromium compounds
KW  - chromium
KW  - DNA 16S
KW  - glucose
KW  - lindane
KW  - chromium
KW  - chromium hexavalent ion
KW  - hexachlorocyclohexane
KW  - pesticide
KW  - bacterium
KW  - chromium
KW  - concentration (composition)
KW  - exudation
KW  - growth
KW  - HCH
KW  - pesticide
KW  - phytoremediation
KW  - pollutant removal
KW  - rhizosphere
KW  - soil microorganism
KW  - Actinobacteria
KW  - Article
KW  - bacterium identification
KW  - bioremediation
KW  - carbon source
KW  - controlled study
KW  - maize
KW  - microbial biomass
KW  - nonhuman
KW  - nucleotide sequence
KW  - nutrient solution
KW  - phytoremediation
KW  - plant growth-promoting bacterium
KW  - plant root
KW  - plant seed
KW  - rhizosphere
KW  - root exudate
KW  - soil microflora
KW  - solubilization
KW  - Streptomyces
KW  - Actinobacteria
KW  - bioremediation
KW  - chemistry
KW  - isolation and purification
KW  - metabolism
KW  - microbiology
KW  - multidrug resistance
KW  - plant development
KW  - plant exudate
KW  - soil pollutant
KW  - Actinobacteria
KW  - Streptomyces
KW  - Streptomyces sp.
KW  - Zea mays
KW  - Actinobacteria
KW  - Biodegradation, Environmental
KW  - Chromium
KW  - Drug Resistance, Multiple
KW  - Hexachlorocyclohexane
KW  - Pesticides
KW  - Plant Development
KW  - Plant Exudates
KW  - Soil Microbiology
KW  - Soil Pollutants
KW  - Streptomyces
KW  - Zea mays
PB  - Elsevier Ltd
N1  - Cited By :12
N1  - Export Date: 12 October 2020
M3  - Article
DB  - Scopus
N1  - CODEN: CMSHA
C2  - 30735968
LA  - English
N1  - Correspondence Address: Alvarez, A.; Planta Piloto de Procesos Industriales Microbiológicos (PROIMI-CONICET), Avenida Belgrano y Pasaje Caseros, Argentina; email: alvanalia@gmail.com
UR  - https://www.scopus.com/inward/record.uri?eid=2-s2.0-85061340727&doi=10.1016%2fj.chemosphere.2019.01.197&partnerID=40&md5=4fedc66b7945a668b654ec380a5fb3e9
ER  - 

TY  - JOUR
TI  - Harnessing the catabolic versatility of Gordonia species for detoxifying pollutants
T2  - Biotechnology Advances
J2  - Biotechnol. Adv.
VL  - 37
IS  - 3
SP  - 382
EP  - 402
PY  - 2019
DO  - 10.1016/j.biotechadv.2019.02.004
SN  - 07349750 (ISSN) 
AU  - Sowani, H.
AU  - Kulkarni, M.
AU  - Zinjarde, S.
AD  - Department of Chemistry, Biochemistry Division, Savitribai Phule Pune University, Pune, 411007, India
AD  - Institute of Bioinformatics and Biotechnology, Savitribai Phule Pune University, Pune, 411007, India
AD  - Department of Microbiology, Savitribai Phule Pune University, Pune, 411007, India
AB  - The genus Gordonia includes variedly pigmented aerobic, non-motile, non-sporulating Gram positive (sometimes variable) coccoid forms and rods. Different isolates display distinguishing physiological traits and biochemical properties that are significant in remediation applications. Strains inherently prevalent in soils, seawater, sediments and wastewaters can degrade hydrocarbons. Immobilized cells and microbial consortia containing Gordonia species have been used for in situ applications. Hydrocarbon uptake in this Actinomycete is mediated by attachment to large droplets or by pseudosolubilization of substrates. Hydrocarbons so internalized are degraded by relevant enzymes that are innately present in this microorganism. Wild-type and recombinant strains also mediate desulfurization of polyaromatic sulfur heterocyclic compounds. This organism is metabolically capable of bringing about detoxification of phthalate esters. Two species namely, Gordonia polyisoprenivorans and Gordonia westfalica mediate degradation of rubber and the metabolic pathways involved in the process have been well-understood. Some members are able to transform nitriles into commercially valuable products and others degrade the explosive hexahydro-1,3,5-trinitro-1,3,5-triazine. Cholesterol, pyridine derivatives, fuel oxygenates, thiodiglycol, bis-(3-pentafluorophenylpropyl)-sulfide and 6:2 fluorotelomersulfonate are also biotransformed or degraded by Gordonia species. Some members of this genus are significant in the treatment of wastewaters including those that are rich in steroids and lignin. There are also several patents highlighting the commercial relevance of this genus. On account of its diverse catabolic properties, this Actinomycete has become important in bioremediation of polluted environments. © 2019 Elsevier Inc.
KW  - Degradative enzymes
KW  - Desulfurization
KW  - Gene clusters
KW  - Gordonia sp.
KW  - Hydrocarbon utilization
KW  - Nitrile bioconversion
KW  - Phthalate catabolism
KW  - RDX degradation
KW  - Rubber breakdown
KW  - Bacteria
KW  - Bioremediation
KW  - Cell culture
KW  - Cyanides
KW  - Desulfurization
KW  - Detoxification
KW  - Enzymes
KW  - Hydrocarbons
KW  - Metabolism
KW  - Rubber
KW  - Sediments
KW  - Sulfur compounds
KW  - Wastewater treatment
KW  - Degradative enzymes
KW  - Gene clusters
KW  - Gordonia sp
KW  - Phthalates
KW  - RDX degradation
KW  - Esters
KW  - bacterium
KW  - bioactivity
KW  - biodegradation
KW  - bioremediation
KW  - biotransformation
KW  - chemical composition
KW  - chemical compound
KW  - chemical reaction
KW  - detoxification
KW  - enzyme
KW  - enzyme activity
KW  - gene expression
KW  - metabolism
KW  - phthalate
KW  - pollutant removal
KW  - rubber
KW  - wastewater
KW  - wastewater treatment
KW  - Bacteria
KW  - Cyanides
KW  - Enzymes
KW  - Hydrocarbons
KW  - Metabolism
KW  - Rubber
KW  - Coccoidea
KW  - Gordonia (actinomycete)
KW  - Gordonia polyisoprenivorans
KW  - Gordonia sp.
KW  - Gordonia westfalica
KW  - Posibacteria
PB  - Elsevier Inc.
N1  - Cited By :4
N1  - Export Date: 12 October 2020
M3  - Review
DB  - Scopus
N1  - CODEN: BIADD
C2  - 30771466
LA  - English
N1  - Correspondence Address: Zinjarde, S.; Institute of Bioinformatics and Biotechnology, Savitribai Phule Pune UniversityIndia; email: smita@unipune.ac.in
UR  - https://www.scopus.com/inward/record.uri?eid=2-s2.0-85061797685&doi=10.1016%2fj.biotechadv.2019.02.004&partnerID=40&md5=e10b0ab5f28b6e24c1d16884ee73efbf
ER  - 

TY  - JOUR
TI  - Integrated phytoremediation system for uranium-contaminated soils by adding a plant growth promoting bacterial mixture and mowing grass
T2  - Journal of Soils and Sediments
J2  - J. Soils Sed.
VL  - 19
IS  - 4
SP  - 1799
EP  - 1808
PY  - 2019
DO  - 10.1007/s11368-018-2182-1
SN  - 14390108 (ISSN) 
AU  - Qi, X.
AU  - Hao, X.
AU  - Chen, X.
AU  - Xiao, S.
AU  - Chen, S.
AU  - Luo, X.
AU  - Wang, S.
AU  - Tian, J.
AU  - Wang, D.
AU  - Tang, Y.
AD  - School of Life Science and Engineering, Southwest University of Science and Technology, Mianyang, Sichuan  621010, China
AD  - State Defense Key Laboratory of Fundamental Science on Nuclear Wastes and Environment, Southwest University of Science and Technology, Mianyang, Sichuan  621010, China
AD  - Department of Bioengineering, University of California at Berkeley, Berkeley, CA  94703, United States
AD  - State Key Laboratory of NBC Protection for Civilian of China, Beijing, 102205, China
AB  - Purpose: Plant-microorganism combined bioremediation is an efficient tool to decontaminate contaminated soils, and seeking the best matching partners between plants and microorganisms that constitute the key for success in this process. The aims of the present work were to study the effects of inoculating plant growth-promoting bacterial mixtures and different mowing heights on plant development and U-uptake capacity. Materials and methods: First, a total of 12 mixtures consisting of Bacillus mucitaginosus, Bacillus subtilis, Citrobacter Werkman and Gillen, Bacillus cereus Frankland, and Bacillus thuringiensis in different proportions were analyzed for indole-3-acetic acid (IAA), siderophores, and 1-aminocyclopropane-1-carboxylate (ACC) deaminase produced to screen as the inocula for phytoremediation. Second, three grass species, including Lolium multiflorum Lam., Lolium perenne L., and Dactylis glomerata L., were inoculated with the best bacterial inoculant mixtures that were M 4 (10% Bacillus mucitaginosus, 20% Citrobacter Werkman and Gillen, 20% Bacillus thuringiensis), M 10 (10% Bacillus mucitaginosus, 20% Bacillus subtilis, and 10% Bacillus cereus Frankland), and M 12 (20% Bacillus mucitaginosus, and 10% Bacillus subtilis) selected from the first step experiment. In addition, mowing was adopted to assess the effects of mild mowing height, moderate mowing height, and heavy mowing height on U-uptake and grass growth. Results and discussion: The results demonstrated that inoculation of M 4 and M 12 significantly improved the phytoextraction capability of three grass species along with influencing plant health and plant biomass. The extraction efficiency of L. perenne to U is higher than L. multiflorum and D. glomerata in the same concentration of U-contaminated soils. Compared with the two other plants inoculated with M 12 , the remediation effect of L. perenne was the best. Furthermore, we observed that moderate mowing height greatly influenced the plant growth and achieved a significant biomass harvest, thereby resulting in higher U-uptake compared with other treatments. Conclusions: The present study demonstrated that inoculation of bacteria in combination with a mowing is an approach that can be exploited to improve the efficiency of phytoextraction. © 2018, Springer-Verlag GmbH Germany, part of Springer Nature.
KW  - Bacterial mixture
KW  - Mowing
KW  - Phytoremediation
KW  - Plant growth
KW  - Soil contamination
KW  - Uranium
KW  - bacterium
KW  - biomass
KW  - bioremediation
KW  - contaminated land
KW  - dicotyledon
KW  - grass
KW  - growth
KW  - inoculation
KW  - mowing
KW  - phytoremediation
KW  - soil pollution
KW  - uranium
KW  - Bacillus (bacterium)
KW  - Bacillus cereus
KW  - Bacillus subtilis
KW  - Bacillus thuringiensis
KW  - Bacteria (microorganisms)
KW  - Citrobacter
KW  - Dactylis glomerata
KW  - Lolium multiflorum
KW  - Lolium perenne
PB  - Springer Verlag
N1  - Cited By :5
N1  - Export Date: 12 October 2020
M3  - Article
DB  - Scopus
LA  - English
N1  - Correspondence Address: Chen, X.; School of Life Science and Engineering, Southwest University of Science and TechnologyChina; email: cxmxkd@163.com
UR  - https://www.scopus.com/inward/record.uri?eid=2-s2.0-85056477249&doi=10.1007%2fs11368-018-2182-1&partnerID=40&md5=281beb09ee09b8f7490f2a73f0ca5f81
ER  - 

TY  - JOUR
TI  - Site specificity in establishment of a commercial arbuscular mycorrhizal fungal inoculant
T2  - Science of the Total Environment
J2  - Sci. Total Environ.
VL  - 660
SP  - 1135
EP  - 1143
PY  - 2019
DO  - 10.1016/j.scitotenv.2019.01.100
SN  - 00489697 (ISSN) 
AU  - Kokkoris, V.
AU  - Li, Y.
AU  - Hamel, C.
AU  - Hanson, K.
AU  - Hart, M.
AD  - Department of Biology, University of British Columbia, Okanagan campus, 3333 University Way, Kelowna, BC  V1V 1V7, Canada
AD  - Swift Current Research and Development Centre, Agriculture and Agri-Food Canada, 1 Airport Road, Swift Current, SK  S9H 3X2, Canada
AD  - Quebec Research and Development Centre, Agriculture and Agri-Food Canada, 2560 Hochelaga, Boulevard, Quebec, QC  G1 V 2J3, Canada
AB  - While establishment and persistence of arbuscular mycorrhizal (AM) fungal inoculants in agricultural fields are critical to their success, little is known about how farming practices can affect their establishment in field. We developed a probe assay specific to a commercial AM fungal inoculant (Rhizoglomus irregulare DAOM197198) and tested its establishment among different grain cropping practices in the field. Establishment of the fungus was not related to cropping, or inoculation practices. Instead, establishment was site specific over the two growing seasons. Our results show that it is not yet possible to predict inoculation success in the field and use of biofertilizers requires further research under field conditions to identify key factors involved in establishment and persistence. © 2019
KW  - Arbuscular mycorrhizal (AM) fungi
KW  - Biofertilizer
KW  - DAOM 197198
KW  - Droplet digital PCR
KW  - Establishment
KW  - Field inoculation
KW  - Fertilizers
KW  - Arbuscular mycorrhizal fungi
KW  - Bio fertilizers
KW  - DAOM 197198
KW  - Digital pcr
KW  - Establishment
KW  - Field inoculation
KW  - Fungi
KW  - arbuscular mycorrhiza
KW  - assay
KW  - biofertilizer
KW  - fungus
KW  - inoculation
KW  - polymerase chain reaction
KW  - article
KW  - droplet digital polymerase chain reaction
KW  - field study
KW  - grain
KW  - growing season
KW  - human
KW  - inoculation
KW  - mycorrhiza
KW  - agricultural inoculation
KW  - agriculture
KW  - Canada
KW  - chemistry
KW  - microbiology
KW  - mycorrhiza
KW  - physiology
KW  - procedures
KW  - soil
KW  - Fungi
KW  - fertilizer
KW  - Agricultural Inoculants
KW  - Agriculture
KW  - Canada
KW  - Fertilizers
KW  - Mycorrhizae
KW  - Soil
KW  - Soil Microbiology
PB  - Elsevier B.V.
N1  - Cited By :6
N1  - Export Date: 12 October 2020
M3  - Article
DB  - Scopus
N1  - CODEN: STEVA
C2  - 30743909
LA  - English
N1  - Correspondence Address: Kokkoris, V.; Department of Biology, University of British Columbia, Okanagan campus, 3333 University Way, Canada; email: bill.kokkoris@ubc.ca
UR  - https://www.scopus.com/inward/record.uri?eid=2-s2.0-85059949580&doi=10.1016%2fj.scitotenv.2019.01.100&partnerID=40&md5=b54c2aea585c8afb02e07f7f88274671
ER  - 

TY  - JOUR
TI  - Pseudomonas protegens CHA0 does not increase phosphorus uptake from 33 P labeled synthetic hydroxyapatite by wheat grown on calcareous soil
T2  - Soil Biology and Biochemistry
J2  - Soil Biol. Biochem.
VL  - 131
SP  - 217
EP  - 228
PY  - 2019
DO  - 10.1016/j.soilbio.2019.01.015
SN  - 00380717 (ISSN) 
AU  - Meyer, G.
AU  - Maurhofer, M.
AU  - Frossard, E.
AU  - Gamper, H.A.
AU  - Mäder, P.
AU  - Mészáros, É.
AU  - Schönholzer-Mauclaire, L.
AU  - Symanczik, S.
AU  - Oberson, A.
AD  - Group of Plant Nutrition, Institute of Agricultural Sciences, ETH Zurich, Lindau, Switzerland
AD  - Research Institute of Organic Agriculture FiBL, Frick, Switzerland
AD  - Group of Plant Pathology, Institute of Integrative Biology, ETH Zurich, Zurich, Switzerland
AD  - Institute of Life Sciences, Scuola Superiore Sant'Anna, Pisa, Italy
AB  - Soil microorganisms exuding organic acids have the potential to solubilize inorganic phosphorus (P), which could improve the P availability to plants growing on calcareous soil. The gluconic acid exuding bacteria Pseudomonas protegens CHA0 can solubilize P under glucose rich in vitro conditions, but evidence on the effectiveness in soil is lacking. This discrepancy in P solubilization between in vitro and in vivo is common for many P solubilizing bacteria. Possible causes for this discrepancy are rarely explored in soil using mechanism oriented approaches. Proposed reasons for limitation of bacterial P solubilization in soil are low persistence of the inoculant or low glucose availability in the plant rhizosphere. To test these two hypotheses we investigated the solubilization of 33 P labeled synthetic hydroxyapatite (Ca 33 P) by the gluconic acid producing P. protegens CHA0 wild type and the mutant strain CHA1198 lacking the capacity to produce this acid, in a plant growth experiment with wheat (Triticum aestivum) and an incubation experiment. Neither in the plant growth- nor in the incubation experiment solubilization of Ca 33 P by strain CHA0 was detected, in spite the inoculated strain persisted in the rhizoplane of wheat and in the sterilized soil amended with glucose. No detected P solubilization in the sterilized inoculated soil suggests that glucose availability was the main limiting factor. The comparison of the results obtained from the two bacterial inoculants suggested that overall microbial activity, i.e., via protonation due to respiration, increased inorganic P mobilization. P solubilizing bacteria should be evaluated using a tracer and an appropriate bacterial control in order to reveal the mechanisms involved in increased plant available P in soil inoculated with P solubilizing bacteria. © 2019 Elsevier Ltd
KW  - 33 P labeling
KW  - Calcareous soil
KW  - Phosphorus
KW  - Phosphorus solubilizing bacteria
KW  - Pseudomonas protegens CHA0
KW  - Glucose
KW  - Hydroxyapatite
KW  - Phosphorus
KW  - Soils
KW  - Solubility
KW  - Bacterial inoculants
KW  - Calcareous soils
KW  - Glucose availability
KW  - Inorganic phosphorus
KW  - Microbial activities
KW  - Pseudomonas protegens CHA0
KW  - Soil micro-organisms
KW  - Synthetic hydroxyapatite
KW  - Bacteria
KW  - bacterium
KW  - calcareous soil
KW  - growth
KW  - inorganic phosphorus
KW  - limiting factor
KW  - microbial activity
KW  - mobilization
KW  - organic acid
KW  - phosphorus
KW  - rhizosphere
KW  - soil respiration
KW  - solubilization
KW  - wheat
KW  - Bacteria (microorganisms)
KW  - Pseudomonas
KW  - Triticum aestivum
PB  - Elsevier Ltd
N1  - Export Date: 12 October 2020
M3  - Article
DB  - Scopus
N1  - CODEN: SBIOA
LA  - English
N1  - Correspondence Address: Meyer, G.; Group of Plant Nutrition, Institute of Agricultural Sciences, ETH ZurichSwitzerland; email: g.meyer@uq.edu.au
UR  - https://www.scopus.com/inward/record.uri?eid=2-s2.0-85060952360&doi=10.1016%2fj.soilbio.2019.01.015&partnerID=40&md5=317cadc05e7c5323fc09e08d13a2388a
ER  - 

TY  - JOUR
TI  - Carbamazepine, triclocarban and triclosan biodegradation and the phylotypes and functional genes associated with xenobiotic degradation in four agricultural soils
T2  - Science of the Total Environment
J2  - Sci. Total Environ.
VL  - 657
SP  - 1138
EP  - 1149
PY  - 2019
DO  - 10.1016/j.scitotenv.2018.12.145
SN  - 00489697 (ISSN) 
AU  - Thelusmond, J.-R.
AU  - Strathmann, T.J.
AU  - Cupples, A.M.
AD  - Department of Civil and Environmental Engineering, Michigan State University, East Lansing, MI  48824, United States
AD  - Department of Civil and Environmental Engineering, Colorado School of Mines, Golden, CO  80401, United States
AB  - Pharmaceuticals and personal care products (PPCPs) are released into the environment due to their poor removal during wastewater treatment. Agricultural soils subject to irrigation with wastewater effluent and biosolids application are possible reservoirs for these chemicals. This study examined the impact of the pharmaceutical carbamazepine (CBZ), and the antimicrobial agents triclocarban (TCC) and triclosan (TCS) on four soil microbial communities using shotgun sequencing (HiSeq Illumina) with the overall aim of determining possible degraders as well as the functional genes related to general xenobiotic degradation. The biodegradation of CBZ and TCC was slow, with ≤50% decrease during the 80-day incubation period. In contrast, TCS biodegradation was rapid, with ~80% removal in 25 days. For each chemical, when all four soils were considered together, between three and ten phylotypes (from multiple phyla) were more abundant in the soil samples compared to the live controls. The genera of a number of previously reported CBZ, TCC or TCS degrading isolates were present; Rhodococcus (CBZ), Streptomyces (CBZ), Pseudomonas (CBZ, TCC, TCS), Sphingomonas (TCC, TCS), Methylobacillus (TCS) and Stenotrophomonas (TCS) were among the most abundant (chemical previously reported to be degraded is shown in parenthesis). From the analysis of xenobiotic degrading pathways, genes from five KEGG (Kyoto Encyclopedia of Genes and Genomes) Orthology pathways were the most dominant, including those associated with aminobenzoate, benzoate (most common), chlorocyclohexane/chlorobenzene, dioxin and nitrotoluene biodegradation. Several phylotypes including Bradyrhizobium, Mycobacterium, Rhodopseudomonas, Pseudomonas, Cupriavidus, and Streptomyces were common genera associated with these pathways. Overall, the data suggest several phylotypes are likely involved in the biodegradation of these PPCPs with Pseudomonas being an important genus. © 2018 Elsevier B.V.
KW  - Carbamazapine
KW  - Shotgun sequencing
KW  - Tricloasan
KW  - Triclocarban
KW  - Xenobiotic degradation
KW  - Agriculture
KW  - Amides
KW  - Antimicrobial agents
KW  - Bacteria
KW  - Effluents
KW  - Genes
KW  - Soils
KW  - Wastewater treatment
KW  - Carbamazapine
KW  - Incubation periods
KW  - Pharmaceuticals and personal care products
KW  - Shotgun sequencing
KW  - Soil microbial community
KW  - Tricloasan
KW  - Triclocarban
KW  - Wastewater effluents
KW  - Biodegradation
KW  - benzoic acid derivative
KW  - carbamazepine
KW  - chlorobenzene
KW  - dioxin
KW  - toluene derivative
KW  - triclocarban
KW  - triclosan
KW  - carbamazepine
KW  - carbanilide derivative
KW  - triclocarban
KW  - triclosan
KW  - xenobiotic agent
KW  - agricultural soil
KW  - biodegradation
KW  - ecological impact
KW  - gene
KW  - microbial community
KW  - PPCP
KW  - soil microorganism
KW  - xenobiotics
KW  - agricultural land
KW  - Article
KW  - biodegradation
KW  - controlled study
KW  - environmental exposure
KW  - environmental impact
KW  - gene
KW  - gene sequence
KW  - introduced species
KW  - Methylobacillus
KW  - microbial community
KW  - nonhuman
KW  - priority journal
KW  - Pseudomonas
KW  - Rhodococcus
KW  - soil microflora
KW  - Sphingomonas
KW  - Stenotrophomonas
KW  - Streptomyces
KW  - waste component removal
KW  - agriculture
KW  - bioremediation
KW  - Bradyrhizobium
KW  - gene
KW  - genetics
KW  - metabolism
KW  - microbial consortium
KW  - microbiology
KW  - Rhodopseudomonas
KW  - soil pollutant
KW  - Bradyrhizobium
KW  - Cupriavidus
KW  - Methylobacillus
KW  - Mycobacterium
KW  - Pseudomonas
KW  - Rhodococcus
KW  - Rhodopseudomonas
KW  - Sphingomonas
KW  - Stenotrophomonas
KW  - Streptomyces
KW  - Agriculture
KW  - Biodegradation, Environmental
KW  - Bradyrhizobium
KW  - Carbamazepine
KW  - Carbanilides
KW  - Genes
KW  - Microbial Consortia
KW  - Rhodopseudomonas
KW  - Soil Microbiology
KW  - Soil Pollutants
KW  - Triclosan
KW  - Xenobiotics
PB  - Elsevier B.V.
N1  - Cited By :17
N1  - Export Date: 12 October 2020
M3  - Article
DB  - Scopus
N1  - CODEN: STEVA
C2  - 30677881
LA  - English
N1  - Correspondence Address: Cupples, A.M.; Department of Civil and Environmental Engineering, Michigan State UniversityUnited States; email: cupplesa@msu.edu
UR  - https://www.scopus.com/inward/record.uri?eid=2-s2.0-85058401511&doi=10.1016%2fj.scitotenv.2018.12.145&partnerID=40&md5=d84fb223df9b52b7b9fe33329c92e88b
ER  - 

TY  - JOUR
TI  - Effects of nanoparticles on plant growth-promoting bacteria in Indian agricultural soil
T2  - Agronomy
J2  - Agronomy
VL  - 9
IS  - 3
PY  - 2019
DO  - 10.3390/agronomy9030140
SN  - 20734395 (ISSN) 
AU  - Chavan, S.
AU  - Nadanathangam, V.
AD  - Caius Research Laboratory, St. Xavier’s College, Mumbai, 400 001, India
AD  - Nanotechnology Research Group, Central Institute for Research on Cotton Technology, Mumbai, 400 019, India
AB  - Soil bacteria are some of the key players affecting plant productivity. Soil today is exposed to emerging contaminants like metal engineered nanoparticles. The objective of this study was to evaluate the toxicological effects of silver and zinc oxide nanoparticles on bacteria classified as plant growth-promoting bacteria. Three types of bacteria—nitrogen fixers, phosphate solubilizers, and biofilm formers—were exposed to engineered nanoparticles. Initially, the effect of silver and zinc oxide nanoparticles was determined on pure cultures of the bacteria. These nanoparticles were then applied to soil to assess changes in composition of bacterial communities. Impacts of the nanoparticles were analyzed using Illumina MiSeq sequencing of 16S rRNA genes. In the soil used, relative abundances of the dominant and agriculturally significant phyla, namely, Proteobacteria, Actinobacteria, and Firmicutes, were altered in the presence of silver nanoparticles. Silver nanoparticles changed the abundance of the three phyla by 25 to 45%. Zinc oxide nanoparticles showed negligible effects at the phylum level. Thus, silver nanoparticles may impact bacterial communities in soil, and this in turn may influence processes carried out by soil bacteria. © 2019 by the authors.
KW  - Ag nanoparticles
KW  - Bacterial community composition
KW  - Next generation sequencing
KW  - Soil bacteria
KW  - ZnO nanoparticles
PB  - MDPI AG
N1  - Cited By :11
N1  - Export Date: 12 October 2020
M3  - Article
DB  - Scopus
C7  - 140
LA  - English
N1  - Correspondence Address: Chavan, S.; Caius Research Laboratory, St. Xavier’s CollegeIndia; email: sangeetha.chavan@xaviers.edu
UR  - https://www.scopus.com/inward/record.uri?eid=2-s2.0-85063446237&doi=10.3390%2fagronomy9030140&partnerID=40&md5=f09bbae34a8d1f098148bff7aab6722a
ER  - 

TY  - JOUR
TI  - Exploring Crop–Microbiome Interactions Towards Improving Symbiotic Performance of Chickpea (Cicer arietinum) Cultivars Using Cyanobacterial Inoculants
T2  - Journal of Plant Growth Regulation
J2  - J. Plant Growth Regul.
VL  - 38
IS  - 1
SP  - 55
EP  - 69
PY  - 2019
DO  - 10.1007/s00344-018-9809-8
SN  - 07217595 (ISSN) 
AU  - Simranjit, K.
AU  - Ranjan, K.
AU  - Prasanna, R.
AU  - Ramakrishnan, B.
AU  - Kanchan, A.
AU  - Shivay, Y.S.
AD  - Division of Microbiology, ICAR-Indian Agricultural Research Institute, New Delhi, 110012, India
AD  - Division of Agronomy, ICAR-Indian Agricultural Research Institute, New Delhi, 110012, India
AB  - The significance of integrated nutrient management practices is well established in improving the productivity of chickpea (Cicer arietinum); however, the effects of the inoculation of cyanobacterial inoculants on nodule metabolism, microbiome and associated genes are less explored. In the present investigation, cyanobacterium Anabaena laxa (A. laxa) and biofilm developed using Anabaena torulosa, with Mesorhizobium ciceri as a partner (An-M. ciceri), were evaluated along with Mesorhizobium ciceri (M. ciceri) alone, in three chickpea cultivars. Microbial inoculation led to 40–70% enhancement in nitrogen fixation, leghaemoglobin and ureide content, and two- to threefold increment in nitrate reductase and phosphoenolpyruvate carboxylase activity of the nodules. An enhancement of 30–50% in the soil available macro- and micronutrients and plant growth attributes was also observed. A significant correlation between the soil microbiological and plant parameters was recorded, particularly in relation to the nitrogen dynamics. Increases in the leghaemoglobin content in nodules due to An-M. ciceri, A. laxa and M. ciceri ranged from 18 to 40%, particularly in chickpea cv. BG372 in which 60–80% enhancement was recorded. Whereas the nifH gene copies in the nodule tissues ranged from 5.00 × 10 6 to 3.35 × 10 7  g −1 , the application of A. laxa led to higher abundances of nifH gene copies in desi chickpea cv. BG372 and kabuli BG1053 cultivars. An-M. ciceri, followed closely by A. laxa, was the top-ranking treatment, and chickpea cv. BG372 was the best performing cultivar; An-M. ciceri—chickpea cv. BG372 proved to be the superior combination for higher plant growth and soil nutrient-related traits. © 2018, Springer Science+Business Media, LLC, part of Springer Nature.
KW  - Cyanobacteria
KW  - nifH gene copies
KW  - Nitrogen
KW  - Nodules
KW  - Nutrient availability
KW  - Rhizobacteria
PB  - Springer New York LLC
N1  - Export Date: 12 October 2020
M3  - Article
DB  - Scopus
N1  - CODEN: JPGRD
LA  - English
N1  - Correspondence Address: Prasanna, R.; Division of Microbiology, ICAR-Indian Agricultural Research InstituteIndia; email: radhapr@gmail.com
UR  - https://www.scopus.com/inward/record.uri?eid=2-s2.0-85046432663&doi=10.1007%2fs00344-018-9809-8&partnerID=40&md5=a4f187bccccbbfeca2eb48756d9494c0
ER  - 

TY  - JOUR
TI  - Inoculation of Pseudomonas sp. GHD-4 and mushroom residue carrier increased the soil enzyme activities and microbial community diversity in Pb-contaminated soils
T2  - Journal of Soils and Sediments
J2  - J. Soils Sed.
VL  - 19
IS  - 3
SP  - 1064
EP  - 1076
PY  - 2019
DO  - 10.1007/s11368-018-2111-3
SN  - 14390108 (ISSN) 
AU  - Yu, S.
AU  - Bai, X.
AU  - Liang, J.
AU  - Wei, Y.
AU  - Huang, S.
AU  - Li, Y.
AU  - Dong, L.
AU  - Liu, X.
AU  - Qu, J.
AU  - Yan, L.
AD  - College of Resources and Environmental Science, Northeast Agricultural University, Harbin, 150030, China
AB  - Purpose: To remedy the heavy metal polluted soils, microbe-assisted phytoextraction was employed to remove Pb from soils. The Pb contents, soil enzyme activities, and microbial community diversity in pot experiment were determined to evaluate the effectiveness of this remediation. Materials and methods: A Pb-resistant plant growth-promoting rhizobacteria (PGPR) was isolated to assist phytoremediation of Pb-contaminated soils by Brassica juncea. The pot experiment was divided into three groups including non-inoculated control group (CG), bacterium GHD-4 (40 mL fermentation broth with 3.04 × 10 11  cfu) inoculated group (BG), bacterium GHD-4 (40 mL fermentation broth with 3.04 × 10 11  cfu), and carrier (20 g mushroom residue) inoculated group (BC) and conducted at Pb concentrations of 0, 100, 200, and 400 mg kg −1 , respectively. After 60 days, the Pb contents in plants and soils were measured. Activities of soil enzymes including sucrase, catalase, urease, and polyphenol oxidase were also measured. Microbial community structure and diversity were analyzed by a high-throughput sequencing technique. Results and discussion: In the pot experiment, Pb contents in soils from BG and BC were significantly lower than those from CG (P &lt; 0.05) and this trend was opposite to that in the plant experiment. Pb (0–400 mg kg −1 ) inhibited the activities of sucrase and polyphenol oxidase, while GHD-4 and GHD-4 with carrier inoculation could alleviate the inhibition, and low concentrations of Pb (&lt; 200 mg kg −1 ) stimulated the activities of catalase and urease. The two phyla of Actinobacteria (17.77–48.53%) and Proteobacteria (17.85–39.66%) were dominant in all groups except for Pb400 (Pb-400 mg kg −1 group) and Pb400_b (Pb-400 mg kg −1  + bacterium GHD-4 group), where Bacteroidetes and Firmicutes were dominant. High concentrations of Pb greatly affected the bacterial community diversity, but Pb400_bc (Pb-400 mg kg −1  + bacterium GHD-4 + carrier group) could relieve the negative effect. Conclusions: The inoculation of GHD-4 and mushroom residue carrier could reduce the Pb contents in soil, improve the soil enzyme activity, and enrich the bacterial community diversity. This process adequately illustrates that the inoculation of GHD-4 and mushroom residue carrier effectively assisted Brassica juncea to remedy Pb-polluted soils. © 2018, Springer-Verlag GmbH Germany, part of Springer Nature.
KW  - Microbe-assisted phytoremediation
KW  - Microbial community diversity
KW  - Pb contamination
KW  - Pseudomonas sp. GHD-4
KW  - Soil enzyme
KW  - bacterium
KW  - community structure
KW  - concentration (composition)
KW  - enzyme activity
KW  - fermentation
KW  - inoculation
KW  - lead
KW  - microbial community
KW  - mushroom
KW  - phytoremediation
KW  - soil chemistry
KW  - soil pollution
KW  - species diversity
KW  - Actinobacteria
KW  - Bacteria (microorganisms)
KW  - Bacteroidetes
KW  - Basidiomycota
KW  - Brassica juncea
KW  - Firmicutes
KW  - Proteobacteria
KW  - Pseudomonas sp.
KW  - Rhizobiales
PB  - Springer Verlag
N1  - Cited By :6
N1  - Export Date: 12 October 2020
M3  - Article
DB  - Scopus
LA  - English
N1  - Correspondence Address: Qu, J.; College of Resources and Environmental Science, Northeast Agricultural UniversityChina; email: juanjuan4050234@163.com
UR  - https://www.scopus.com/inward/record.uri?eid=2-s2.0-85051429325&doi=10.1007%2fs11368-018-2111-3&partnerID=40&md5=09f25417dcda48a933482307ea991826
ER  - 

TY  - JOUR
TI  - Current opinion and perspectives on the methods for tracking and monitoring plant growth‒promoting bacteria
T2  - Soil Biology and Biochemistry
J2  - Soil Biol. Biochem.
VL  - 130
SP  - 205
EP  - 219
PY  - 2019
DO  - 10.1016/j.soilbio.2018.12.012
SN  - 00380717 (ISSN) 
AU  - Rilling, J.I.
AU  - Acuña, J.J.
AU  - Nannipieri, P.
AU  - Cassan, F.
AU  - Maruyama, F.
AU  - Jorquera, M.A.
AD  - Programa de Doctorado en Ciencias de Recursos Naturales, Facultad de Ingeniería y Ciencia, Universidad de La Frontera, Av. Francisco Salazar #01145, Temuco, Chile
AD  - Laboratorio de Ecología Microbiana Aplicada, Departamento de Ciencias Químicas y Recursos Naturales, Universidad de La Frontera, Av. Francisco Salazar #01145, Temuco, Chile
AD  - Scientific and Technological Bioresource Nucleus, Universidad de La Frontera, Av. Francisco Salazar #01145, Temuco, Chile
AD  - Emeritus Professor, Università degli Studi di Firenze, Firenze, Italy
AD  - Laboratorio de Fisiología Vegetal y de la Interacción Planta‒;Microorganismo, Departamento de Ciencias Naturales, Universidad Nacional de Río Cuarto, Córdoba, Argentina
AD  - Department of Microbiology, Graduate School of Medicine, Kyoto University, Yoshida-Konoe-cho, Sakyo-ku, Kyoto, 606-8501, Japan
AB  - Since the 1980s, plant growth‒promoting bacteria (PGPB) have been studied as a sustainable alternative to the use of chemical fertilizers to increase crop yields, and effective PGPB have been isolated from diverse plant (e.g., endosphere and phyllosphere) and soil (e.g., rhizosphere) compartments. Despite the promising plant growth promotion results commonly observed under laboratory and greenhouse conditions, the successful application of PGPB under field conditions has been limited, partly by the lack of knowledge of the ecological/environmental factors affecting the colonization, prevalence and activity of beneficial bacteria on crops. It is generally accepted that the effectiveness of PGPB depends on their ability to colonize a niche and compete with the indigenous plant microbiome under agronomic conditions. However, most studies do not include tracking or monitoring of PGPB in the environment after their application, and the beneficial effects on plants are measured by determining biomass‒ and physiology‒related parameters without confirming bacterial colonization. To date, methods based on reporter genes, immunological reactions and nucleic acids have been applied to track or monitor PGPB in seeds, soils or in planta after inoculation. In this review, we describe, compare and discuss the methods used for tracking and monitoring PGPB, including challenges and perspectives on some novel methods. © 2018 Elsevier Ltd
KW  - Biofertilizer
KW  - Bioproducts
KW  - Inoculants
KW  - Monitoring
KW  - Plant growth‒
KW  - Promoting bacteria
KW  - Tracking
KW  - Bacteria
KW  - Crops
KW  - Ecology
KW  - Fertilizers
KW  - Monitoring
KW  - Nucleic acids
KW  - Soils
KW  - Surface discharges
KW  - Bacterial colonization
KW  - Bio fertilizers
KW  - Bioproducts
KW  - Greenhouse conditions
KW  - Immunological reactions
KW  - Inoculants
KW  - Plant growth
KW  - Plant growth promotion
KW  - Seed
KW  - agronomy
KW  - bacterium
KW  - biofertilizer
KW  - biomonitoring
KW  - crop yield
KW  - environmental factor
KW  - growth
KW  - inoculation
KW  - microbial activity
KW  - microbial community
KW  - numerical method
KW  - soil-vegetation interaction
KW  - tracking
KW  - Bacteria (microorganisms)
PB  - Elsevier Ltd
N1  - Cited By :16
N1  - Export Date: 12 October 2020
M3  - Review
DB  - Scopus
N1  - CODEN: SBIOA
LA  - English
N1  - Correspondence Address: Jorquera, M.A.Ave. Francisco Salazar 01145, P.O. Box 54-D, Chile; email: milko.jorquera@ufrontera.cl
UR  - https://www.scopus.com/inward/record.uri?eid=2-s2.0-85059590771&doi=10.1016%2fj.soilbio.2018.12.012&partnerID=40&md5=3cabf28a11b0c76a4d253b638d875cc3
ER  - 

TY  - JOUR
TI  - Metal-tolerant endophytic bacteria associated with Silene vulgaris support the Cd and Zn phytoextraction in non-host plants
T2  - Chemosphere
J2  - Chemosphere
VL  - 219
SP  - 250
EP  - 260
PY  - 2019
DO  - 10.1016/j.chemosphere.2018.12.018
SN  - 00456535 (ISSN) 
AU  - Płociniczak, T.
AU  - Chodór, M.
AU  - Pacwa-Płociniczak, M.
AU  - Piotrowska-Seget, Z.
AD  - Department of Microbiology, University of Silesia in Katowice, Jagiellońska 28, Katowice, 40-032, Poland
AB  - The aim of this study was to isolate and characterise metal-resistant endophytic bacteria from the tissues of Silene vulgaris collected within the vicinity of non-ferrous steelworks in Katowice, Upper Silesia, Southern Poland. Twenty-four strains of metal-resistant endophytic bacteria that belong to 15 genera were isolated from the stems and leaves of Silene vulgaris. Most of these strains showed multiple plant growth-promoting capabilities. The most promising strains, Proteus vulgaris H7, Pseudomonas sp. H15, and Pseudomonas helmanticensis H16, were used in a pot experiment, and their impact on the biomass of white mustard and Zn and Cd accumulation was examined. Soil inoculation with the tested strains resulted in a higher fresh biomass of shoots, which increased by 74.5% (Proteus vulgaris H7), 121.7% (Pseudomonas sp. H15), and 142.2% (P. helmanticensis H16) compared to the control plants. The highest phytoextraction enhancement was caused by P. helmanticensis H16, which increased Zn and Cd accumulation in the shoot tissues by 43.8% and 112.6%, respectively. All of the tested strains were detected in the soil at the last sampling points, but only Proteus vulgaris H7 and Pseudomonas sp. H15 were capable of temporary colonisation of the roots of white mustard. None of the inoculants were found in the stems and leaves of the plants during the experimental period. The plant growth-promoting features of the isolates combined with their resistance to heavy metals and high survival in soil after inoculation make these strains good candidates for the promotion of plant growth and increased phytoremediation efficiency. © 2018 Elsevier Ltd
KW  - Heavy metals
KW  - Metal resistant endophytes
KW  - PGPE
KW  - Phytoextraction
KW  - Plant tissues colonisation
KW  - Survival
KW  - Bacteria
KW  - Bioremediation
KW  - Heavy metals
KW  - Histology
KW  - Soil pollution control
KW  - Soils
KW  - Tissue
KW  - Colonisation
KW  - Endophytic bacteria
KW  - PGPE
KW  - Phytoextraction
KW  - Plant growth promoting
KW  - Proteus vulgaris
KW  - Soil inoculations
KW  - Survival
KW  - Plants (botany)
KW  - cadmium
KW  - zinc
KW  - cadmium
KW  - zinc
KW  - bacterium
KW  - biomass
KW  - cadmium
KW  - colonization
KW  - dicotyledon
KW  - endophyte
KW  - growth
KW  - heavy metal
KW  - inoculation
KW  - phytoremediation
KW  - shoot
KW  - survival
KW  - zinc
KW  - Article
KW  - bacterial colonization
KW  - bacterial strain
KW  - bacterial survival
KW  - bacterium
KW  - bacterium isolation
KW  - bioaccumulation
KW  - biomass
KW  - controlled study
KW  - inoculation
KW  - nonhuman
KW  - plant root
KW  - Proteus vulgaris
KW  - Pseudomonas
KW  - Pseudomonas helmanticensis
KW  - shoot
KW  - Silene
KW  - Silene vulgaris
KW  - Sinapis alba
KW  - bacterium
KW  - chemistry
KW  - growth, development and aging
KW  - isolation and purification
KW  - Silene
KW  - soil
KW  - Katowice [Poland]
KW  - Poland [Central Europe]
KW  - Silesia
KW  - Upper Silesia
KW  - Proteus vulgaris
KW  - Pseudomonas
KW  - Pseudomonas sp.
KW  - Silene vulgaris
KW  - Sinapis alba
KW  - Bacteria
KW  - Cadmium
KW  - Plant Roots
KW  - Silene
KW  - Soil
KW  - Zinc
PB  - Elsevier Ltd
N1  - Cited By :11
N1  - Export Date: 12 October 2020
M3  - Article
DB  - Scopus
N1  - CODEN: CMSHA
C2  - 30543960
LA  - English
N1  - Correspondence Address: Płociniczak, T.; Department of Microbiology, University of Silesia in Katowice, Jagiellońska 28, Poland; email: tomasz.plociniczak@us.edu.pl
UR  - https://www.scopus.com/inward/record.uri?eid=2-s2.0-85058032943&doi=10.1016%2fj.chemosphere.2018.12.018&partnerID=40&md5=22d7bcbc236a88cd13ff51a612ec9e27
ER  - 

TY  - JOUR
TI  - Establishment success and crop growth effects of an arbuscular mycorrhizal fungus inoculated into Swiss corn fields
T2  - Agriculture, Ecosystems and Environment
J2  - Agric. Ecosyst. Environ.
VL  - 273
SP  - 13
EP  - 24
PY  - 2019
DO  - 10.1016/j.agee.2018.12.003
SN  - 01678809 (ISSN) 
AU  - Bender, S.F.
AU  - Schlaeppi, K.
AU  - Held, A.
AU  - Van der Heijden, M.G.A.
AD  - Plant-Soil-Interactions, Agroscope, Research Division Agroecology and Environment, Reckenholzstrasse 191, Zürich, 8046, Switzerland
AD  - Institute of Plant Science, University of Bern, Altenbergrain 21, Bern, 3013, Switzerland
AD  - Department of Plant and Microbial Biology, University of Zürich, Winterthurerstrasse 190, Zürich, 8057, Switzerland
AB  - A major strategy to increase the sustainability of agricultural systems consists of enhancing internal ecosystem processes that support crop production and reduce external resource inputs. However, specific approaches to achieve this goal still need to be identified. Here, we investigated whether inoculation with a high dose of a well-characterized strain of a plant symbiotic arbuscular mycorrhizal (AM) fungus into Swiss corn fields leads to successful establishment of the fungus in plant roots and can generate agronomic benefits for maize production. We used single-molecule real-time (SMRT) DNA sequencing to assess community composition of native AM fungi and identified environmental management and biological factors affecting AM fungal abundance, establishment success of the introduced fungus and effects of AMF inoculation on corn yield. While native AM fungal abundance was negatively related to soil P contents, we found significantly positive relationships between soil P contents and establishment success of the inoculated fungus. There was a significantly negative relationship between inoculum establishment and abundance of native AM fungi. Although molecular quantification using strain-specific qPCR indicated that the inoculated strain strongly increased in abundance in roots from most soils investigated, total AM fungal root colonization was only significantly increased in one soil, indicating successful competition of the inoculant for root niche space against native AM fungi. Positive effects on corn yield were only observed when inoculation increased root colonization and were negatively correlated to P fertilization levels. The results imply that phosphorus plays a major role in defining the abundance of native AM fungi and the composition of their communities and that these effects can determine establishment success of the inoculant. The results further indicate that positive effects on crop yield may only be expected when potentially achievable root colonization levels are not yet reached and AMF communities are not well developed. © 2018 Elsevier B.V.
KW  - Maize
KW  - Phosphorous
KW  - Rhizoglomus irregulare
KW  - SMRT sequencing
KW  - Soil ecological engineering
KW  - Symbiosis
KW  - abundance
KW  - arbuscular mycorrhiza
KW  - colonization
KW  - community composition
KW  - crop plant
KW  - crop production
KW  - crop yield
KW  - environmental management
KW  - farming system
KW  - fungus
KW  - growth
KW  - inoculation
KW  - maize
KW  - phosphorus
KW  - root colonization
KW  - soil ecosystem
KW  - sustainability
KW  - symbiosis
KW  - Switzerland
KW  - Fungi
KW  - Zea mays
PB  - Elsevier B.V.
N1  - Cited By :4
N1  - Export Date: 12 October 2020
M3  - Article
DB  - Scopus
N1  - CODEN: AEEND
LA  - English
N1  - Correspondence Address: Bender, S.F.; Dept. of Environmental Science, Policy and Management, Wellman Hall, University of California, BerkeleyUnited States; email: sfbender@berkeley.edu
UR  - https://www.scopus.com/inward/record.uri?eid=2-s2.0-85058181365&doi=10.1016%2fj.agee.2018.12.003&partnerID=40&md5=900aee86ce71dc36f79806233e87e703
ER  - 

TY  - JOUR
TI  - Screening, plant growth promotion and root colonization pattern of two rhizobacteria (Pseudomonas fluorescens Ps006 and Bacillus amyloliquefaciens Bs006) on banana cv. Williams (Musa acuminata Colla)
T2  - Microbiological Research
J2  - Microbiol Res.
VL  - 220
SP  - 12
EP  - 20
PY  - 2019
DO  - 10.1016/j.micres.2018.11.006
SN  - 09445013 (ISSN) 
AU  - Gamez, R.
AU  - Cardinale, M.
AU  - Montes, M.
AU  - Ramirez, S.
AU  - Schnell, S.
AU  - Rodriguez, F.
AD  - Colombian Corporation of Agricultural Research, AGROSAVIA, C.I. Turipaná, Montería, Colombia
AD  - University of La Sabana, Chía, Colombia
AD  - Institute of Applied Microbiology, Justus-Liebig-University, Giessen, Germany
AD  - Colombian Corporation of Agricultural Research, AGROSAVIA, C.I. Tibaitatá, Mosquera, Colombia
AB  - Banana is the second largest export crop in Colombia. To meet the demand of international markets, high amounts of chemical fertilizers are required, which represent high costs and can be hazardous to the environment. Plant growth promoting rhizobacteria (PGPR) can, at least partially, replace chemical fertilizers. In this paper, we evaluated the effect of nine PGPR of the genera Bacillus and Pseudomonas on banana growth. Banana seedlings were produced through tissue culture and acclimatized in the greenhouse core. Plants were inoculated with the rhizobacteria and growth parameters (plant height, leaf number, leaf area, pseudostem thickness, root and shoot fresh weight, root and shoot dry weight) were assessed after 55 days. The two best performing PGPR, Bs006 and Ps006 previously identified as Bacillus amyloliquefaciens and Pseudomonas fluorescens, respectively, promoted banana growth similarly or even slightly superior to 100% chemical fertilization, and were selected for further characterization of root colonization by both eletron microscopy and confocal microscopy of fluorescence in situ hybridization (FISH)–stained root tissues. Both P. fluorescens Ps006 and B. amyloquifaciens Bs006 showed ability to colonize banana roots, but Bs006 appeared faster than Ps006 in the colonization dynamics. This work demonstrated that inoculation of rhizobacteria Bacillus amyloliquefaciens Bs006 and Pseudomonas fluorescens Ps006 could partially replace the chemical fertilization of tissue cultured banana plants, and therefore could be used for the formulation of a new biofertilizer. © 2018 Elsevier GmbH
KW  - Bacillus
KW  - Banana cv. Williams
KW  - Fluorescence in situ hybridization-confocal laser scanning microscopy (FISH-CLSM)
KW  - Plant growth promoting rhizobacteria (PGPR)
KW  - Pseudomonas
KW  - Scanning electron microscopy (SEM)
KW  - Bacilli
KW  - Bacteriology
KW  - Confocal microscopy
KW  - Fertilizers
KW  - Fish
KW  - Fluorescence
KW  - Fluorescence microscopy
KW  - Fruits
KW  - International trade
KW  - Plants (botany)
KW  - Scanning electron microscopy
KW  - Tissue
KW  - Tissue culture
KW  - Bacillus amyloliquefaciens
KW  - Confocal laser scanning microscopy
KW  - Fluorescence in situ hybridization
KW  - Plant growth promoting rhizobacteria
KW  - Plant growth promotion
KW  - Pseudomonas
KW  - Pseudomonas fluorescens
KW  - Williams
KW  - Bacteria
KW  - bacterium
KW  - cultivar
KW  - growth
KW  - growth regulator
KW  - inoculation
KW  - monocotyledon
KW  - rhizobacterium
KW  - root colonization
KW  - scanning electron microscopy
KW  - seedling
KW  - Colombia
KW  - Bacillus amyloliquefaciens
KW  - Musa acuminata
KW  - Pseudomonas
KW  - Pseudomonas fluorescens
KW  - Rhizobiales
KW  - fertilizer
KW  - Bacillus amyloliquefaciens
KW  - chemistry
KW  - Colombia
KW  - fluorescence in situ hybridization
KW  - genetics
KW  - growth, development and aging
KW  - isolation and purification
KW  - microbiology
KW  - Musa
KW  - physiology
KW  - plant development
KW  - plant leaf
KW  - plant root
KW  - Pseudomonas fluorescens
KW  - scanning electron microscopy
KW  - seedling
KW  - soil
KW  - Bacillus amyloliquefaciens
KW  - Colombia
KW  - Fertilizers
KW  - In Situ Hybridization, Fluorescence
KW  - Microscopy, Electron, Scanning
KW  - Musa
KW  - Plant Development
KW  - Plant Leaves
KW  - Plant Roots
KW  - Pseudomonas fluorescens
KW  - Seedlings
KW  - Soil
KW  - Soil Microbiology
PB  - Elsevier GmbH
N1  - Cited By :15
N1  - Export Date: 12 October 2020
M3  - Article
DB  - Scopus
N1  - CODEN: MCRSE
C2  - 30744815
LA  - English
N1  - Correspondence Address: Cardinale, M.; Justus-Liebig-University, Heinrich-Buff-Ring 26–32, Germany; email: Massimiliano.Cardinale@umwelt.uni-giessen.de
UR  - https://www.scopus.com/inward/record.uri?eid=2-s2.0-85058379318&doi=10.1016%2fj.micres.2018.11.006&partnerID=40&md5=8ee09feacf44962cca926b754c9b336e
ER  - 

TY  - JOUR
TI  - Impact of mycorrhiza-based inoculation strategies on Ziziphus mauritiana Lam. and its native mycorrhizal communities on the route of the Great Green Wall (Senegal)
T2  - Ecological Engineering
J2  - Ecol. Eng.
VL  - 128
SP  - 66
EP  - 76
PY  - 2019
DO  - 10.1016/j.ecoleng.2018.12.033
SN  - 09258574 (ISSN) 
AU  - Thioye, B.
AU  - Sanguin, H.
AU  - Kane, A.
AU  - de Faria, S.M.
AU  - Fall, D.
AU  - Prin, Y.
AU  - Sanogo, D.
AU  - Ndiaye, C.
AU  - Duponnois, R.
AU  - Sylla, S.N.
AU  - Bâ, A.M.
AD  - Laboratoire Commun de Microbiologie IRD/ISRA/UCAD, Dakar, BP  1386, Senegal
AD  - LSTM, Univ Montpellier, CIRAD, IRD, INRA, Montpellier SupAgro, Montpellier, France
AD  - IRD, UMR LSTM, Montpellier, F-34398, France
AD  - CIRAD, UMR LSTM, Montpellier, F-34398, France
AD  - Embrapa Agrobiologia, Km 7 BR 465 Seropedica, Rio de Janeiro Cep, 23890 000, Brazil
AD  - Centre National de Recherches Forestières (CNRF), BP 2312, Dakar-Hann, Senegal
AD  - Laboratoire de Biologie et Physiologie Végétales, Faculté des Sciences Exactes et Naturelles, Université des Antilles, BP 592, Pointe-à-Pitre, Guadeloupe  97159, France
[truncated: 1,893,027 more chars]
